# Supplementary material for: Uncalled4 improves nanopore DNA and RNA modification detection via fast and accurate signal alignment
Source: Nat Methods. 2025 Mar 28;22(4):681–91. doi: 10.1038/s41592-025-02631-4 (PMC11978507; doi:10.1038/s41592-025-02631-4)
Supplement: Supplementary file 4 — All supplementary tables. [file 41592_2025_2631_MOESM4_ESM.xlsx]

## Sheet: Table 1
Supplemental Table 1. Summary statistics of signal aligner performance on each sequencing chemistry
		Model Abs. Diff			RefMoves Distance			RefMoves Jaccard
		mean	median	stdv	mean	median	stdv	mean	median	stdv
r9.4 DNA	Uncalled4	0.142868	0.090833	0.185425	0.871541	0.375	11.1504	0.596094	0.6	0.270371
	f5c	0.116963	0.086456	0.112747	1.03378	0.375	14.0178	0.586204	0.583333	0.26796
	Nanopolish	0.116963	0.086456	0.112747	1.0338	0.375	14.017	0.586225	0.583333	0.267959
	Tombo	0.593988	0.289865	0.675435	40.3668	0.7	311.228	0.741835	0.814815	0.266572
r10.4.1 DNA	Uncalled4	0.155374	0.101739	0.183782	0.908065	0.642857	9.91404	0.721911	0.75	0.251236
	f5c	0.143125	0.097698	0.156882	2.03365	0.642857	35.755	0.719044	0.75	0.250934
RNA001	Uncalled4	0.194156	0.135499	0.202932	0.670056	0.571429	0.932807	0.671079	0.722222	0.278438
	f5c	0.190767	0.136876	0.188843	0.865967	0.533333	4.26312	0.666921	0.714286	0.279961
	Nanopolish	0.190775	0.136883	0.188863	0.867245	0.533333	4.27217	0.666936	0.714286	0.279965
	Tombo	0.204531	0.131729	0.24229	15.2654	0.689655	104.27	0.728915	0.818182	0.282215
RNA004	Uncalled4	0.151131	0.093713	0.188326	0.715003	0.25	1.84981	0.534603	0.5	0.313033
	f5c	0.159481	0.110693	0.165862	0.920073	0.130435	6.65989	0.579396	0.55	0.290304

## Sheet: Table 2
Supplemental Table 2. Pairwise alignment method comparisions, displaying summary statistics of two distances metrics between signal aligners on three different ONT sequencing chemistries
		Signal-to-Reference Distance			Signal Jaccard Distance
		Median	Mean	Stdv	Median	Mean	Stdv
RNA r9.4.1	Uncalled4 / Nanopolish	0	1.10376	7.09849	0	0.267068	0.375462
	Uncalled4 / Tombo	0.381818	18.7556	125.464	0.51282	0.507418	0.394674
	Nanopolish / Tombo	0.428571	18.4527	124.877	0.55	0.52405	0.394388
DNA r9.4.1	Uncalled4 / Nanopolish	0	0.986735	14.5501	0	0.0999958	0.254059
	Uncalled4 / Tombo	0.0909091	63.0781	425.762	0.166667	0.300262	0.337413
	Nanopolish / Tombo	0.0857143	54.5935	382.28	0.153846	0.286796	0.331528
DNA r10.4.1	Uncalled4 / f5c	0	5.3193	75.523	0	0.181151	0.32633

## Sheet: Table 3
Supplemental Table 3. Yield, read lengths, and alignment staistics from each replicate seven cell lines, generated based on Guppy sequencing summaries
			read							alignment
			count	yield	length			pass	qscore	rate	count			identity	mapq
sample	replicate	chemistry			mean	median	n50	rate	mean		primary	secondary	supplemental	mean	mean
A549	A549_rep5_run1	SQK-RNA002	1936853	1996291772	1030.69	826	1350	0.8802	10.4407	0.892329	1728311	3784158	41816	0.76126	27.1378
A549	A549_rep6_run1	SQK-RNA002	1435444	1576998330	1098.61	851	1457	0.876493	9.49337	0.906288	1300926	2836812	49308	0.781679	27.1946
HEK293t	HEK293t_wt1	SQK-RNA001	1040661	979367769	941.102	733	1153	0.917244	10.4916	0.928645	966405	2508775	23139	0.835108	26.622
HEK293t	HEK293t_wt2	SQK-RNA002	1389500	1498781564	1078.65	839	1373	0.87452	10.0463	0.890971	1238004	3193748	42377	0.754328	25.7123
HEK293t	HEK293t_wt3	SQK-RNA002	509870	513183812	1006.5	775	1320	0.841717	9.66742	0.866362	441732	1152812	15307	0.704477	24.4371
HepG2	HepG2_rep5_run2	SQK-RNA002	2034736	2394074551	1176.6	915	1543	0.892436	10.4767	0.904639	1840702	4004779	89098	0.785706	27.5987
HepG2	HepG2_rep6_run1	SQK-RNA002	1656799	2078958731	1254.8	952	1668	0.878183	10.0528	0.898308	1488316	3198214	54673	0.769405	27.7732
HMEC	HMEC	SQK-RNA002	1814082	1730580479	953.97	712	1154	0.994757	10.8901	0.995071	1805140	5014840	85189	0.967572	27.9429
K562	K562_rep4_run1	SQK-RNA002	1165595	976083335	837.412	676	1071	0.831679	10.1321	0.850024	990784	2252092	33242	0.67745	23.5295
K562	K562_rep5_run1	SQK-RNA002	1073887	912011928	849.262	687	1080	0.83161	10.049	0.851418	914327	2123466	33607	0.679585	23.4338
MCF7	MCF7_rep3_run1	SQK-RNA002	1674886	1154627891	689.377	557	877	0.818047	9.73327	0.835511	1399386	3177459	61942	0.64855	21.0935
MCF7	MCF7_rep4_run1	SQK-RNA002	1380111	1380689510	1000.42	770	1359	0.852383	10.1018	0.875197	1207869	2706410	61865	0.727291	25.83
NA12878	NA12878_Notts	SQK-RNA001	2252790	2068665185	918.268	671	1415	0.707109	9.24074	0.725467	1634324	3923400	71586	0.431401	20.7527
NA12879	NA12878_UCSC	SQK-RNA001	2566575	2290945021	892.608	666	1374	0.755409	9.3082	0.774252	1987175	4673813	84004	0.527321	22.2242

## Sheet: Table 4
Supplemental Table 4. m6Anet performance on seven different cell lines using Uncalled4 and Nanopolish alignments. Transcript-level calls used primary minimap2 alignments, while gene-level used all multimappers and averaged results to the gene-level
		Transcript-Level								Gene-Level
				Default (p=0.5)			Pr=80%	Pr=85%	Pr=90%			Default (p=0.5)			Pr=80%	Pr=85%	Pr=90%
Sample	Aligner	AUROC	AUPRC	Precision	TP Count	F1	TP Count	TP Count	TP Count	AUROC	AUPRC	Precision	F1	TP Count	TP Count	TP Count	TP Count
HMEC	Uncalled4	0.581754	0.600725	0.894341	3809	0.093485	9129	6945	1046	0.601979	0.591751	0.896	0.114542	4266	10092	7708	3901
	Nanopolish	0.565341	0.580378	0.884035	3339	0.0824373	6814	5013	1679	0.585895	0.571061	0.8865	0.105581	3914	7769	5861	2684
HEK293t	Uncalled4	0.599215	0.637706	0.908354	5491	0.11388	15033	11196	6825	0.614024	0.620467	0.9056	0.137793	5930	14620	11258	6837
	Nanopolish	0.575211	0.615177	0.903063	5012	0.104482	11221	8306	5429	0.59712	0.600826	0.9001	0.128953	5523	11367	8790	5544
NA12878	Uncalled4	0.600439	0.559282	0.838845	10197	0.148578	14562	7278	126	0.617513	0.553439	0.8438	0.177125	11287	16320	10113	55
	Nanopolish	0.579862	0.539102	0.851785	6563	0.0988329	12065	7285	36	0.604169	0.537245	0.8572	0.124138	7633	14108	8908	3
MCF7	Uncalled4	0.607622	0.604121	0.899039	6643	0.10421	13157	9453	1182	0.622076	0.587809	0.8731	0.132011	6109	13217	9082	2468
	Nanopolish	0.589947	0.583247	0.895597	6468	0.101598	10594	7789	3218	0.605152	0.568155	0.8741	0.111055	5073	10440	7094	2583
A549	Uncalled4	0.608301	0.565364	0.875885	7798	0.105958	17875	13857	6498	0.623395	0.584265	0.8976	0.124783	6908	17103	13176	6318
	Nanopolish	0.588044	0.543463	0.865312	7748	0.105242	13852	10579	5869	0.611068	0.567855	0.8921	0.12748	7071	13977	10712	6039
HepG2	Uncalled4	0.605167	0.610797	0.879888	5648	0.111866	17163	11994	29	0.621826	0.556532	0.8781	0.126313	7948	16925	12300	42
	Nanopolish	0.58476	0.593807	0.88715	4536	0.0910185	12646	9041	1272	0.605807	0.534432	0.8662	0.120234	7545	12580	8863	1786
K562	Uncalled4	0.593717	0.622347	0.881361	3135	0.0995254	7545	5220	56	0.614713	0.593035	0.8729	0.131494	4689	9560	6569	114
	Nanopolish	0.57556	0.60581	0.884723	2525	0.0810646	6134	4437	624	0.588275	0.561594	0.8733	0.08924	3101	6612	4573	1118
Mean	Uncalled4	0.599459	0.600049	0.88253	6103	0.111072	13494.9	9420.43	2251.71	0.616504	0.5839	0.881014	0.134866	6733.86	13976.7	10029.4	2819.29
	Nanopolish	0.579818	0.580141	0.881666	5170.14	0.0949536	10475.1	7492.86	2589.57	0.599641	0.563024	0.8785	0.11524	5694.29	10979	7828.71	2822.43
					1.18043		1.28827	1.25725	0.869532					1.18256	1.27304	1.28111	0.998886	0.00111353

## Sheet: Table 5
Supplemental Figure 5. Per-gene m6A counts from Uncalled4 and Nanopolish, divided by cell line into true positives (TP) and false positives (FP) based on m6A-Atlas v2. "Pr" indicates per-gene precision. Sorted by total difference in m6A sites found by Uncalled4 and Nanopolish.
Gene			All-Sample Total												Uncalled4														Nanopolish
			Difference				Uncalled4				Nanopolish				A549		HEK293t		HMEC		HepG2		K562		MCF7		NA12878		A549		HEK293t		HMEC		HepG2		K562		MCF7		NA12878
id	name	cosmic	Total	TP	FP	Pr	Total	TP	FP	Pr	Total	TP	FP	Pr	TP	FP	TP	FP	TP	FP	TP	FP	TP	FP	TP	FP	TP	FP	TP	FP	TP	FP	TP	FP	TP	FP	TP	FP	TP	FP	TP	FP
ENSG00000159140	SON		35	32	3	-0.0254873	58	54	4	0.931034	23	22	1	0.956522	1	1	0	0	1	0	25	2	1	1	1	0	25	0	1	0	0	0	0	0	2	0	0	0	1	0	18	1
ENSG00000167522	ANKRD11		33	30	3	-0.046875	64	61	3	0.953125	31	31	0	1	8	0	10	2	0	0	20	1	6	0	11	0	6	0	4	0	0	0	0	0	8	0	4	0	10	0	5	0
ENSG00000082641	NFE2L1		32	32	0	0	121	121	0	1	89	89	0	1	21	0	22	0	18	0	18	0	12	0	16	0	14	0	17	0	18	0	12	0	15	0	5	0	7	0	15	0
ENSG00000182544	MFSD5		31	31	0	0	94	94	0	1	63	63	0	1	15	0	22	0	14	0	12	0	0	0	19	0	12	0	15	0	12	0	9	0	7	0	0	0	13	0	7	0
ENSG00000258653	AC005520.1		30	30	0	0	31	31	0	1	1	1	0	1	4	0	6	0	6	0	5	0	1	0	5	0	4	0	0	0	0	0	0	0	0	0	0	0	1	0	0	0
ENSG00000135956	TMEM127	TSG	#REF!	28	1	#REF!	100	99	1	0.99	0	71	0	#REF!	25	0	7	0	18	0	16	0	0	0	21	1	12	0	22	0	0	0	8	0	15	0	0	0	15	0	11	0
ENSG00000146535	GNA12		28	27	1	-0.00556586	77	75	2	0.974026	49	48	1	0.979592	13	0	19	0	9	1	9	0	2	0	14	1	9	0	10	0	6	0	6	0	8	0	0	0	11	1	7	0
ENSG00000271723	MROH7-TTC4		28	28	0	0.0169389	57	56	1	0.982456	29	28	1	0.965517	7	0	11	1	9	0	7	0	5	0	9	0	8	0	5	0	7	1	6	0	3	0	1	0	1	0	5	0
ENSG00000143373	ZNF687		26	26	0	0	40	40	0	1	14	14	0	1	2	0	21	0	0	0	2	0	2	0	12	0	1	0	0	0	11	0	0	0	1	0	0	0	2	0	0	0
ENSG00000243725	TTC4		25	0	25	0	60	0	60	0	35		35	0	0	7	0	12	0	9	0	8	0	7	0	9	0	8	0	5	0	10	0	6	0	4	0	2	0	3	0	5
ENSG00000238227	TMEM250		25	26	-1	0.0380952	70	68	2	0.971429	45	42	3	0.933333	12	0	13	1	10	0	10	0	3	0	11	0	9	1	9	1	12	1	5	1	7	0	1	0	7	0	1	0
ENSG00000136213	CHST12		24	24	0	0	42	42	0	1	18	18	0	1	5	0	9	0	8	0	9	0	0	0	6	0	5	0	1	0	5	0	4	0	4	0	0	0	0	0	4	0
ENSG00000149658	YTHDF1		23	22	1	-0.0144928	69	68	1	0.985507	46	46	0	1	11	0	13	1	11	0	10	0	2	0	10	0	11	0	7	0	6	0	7	0	9	0	2	0	9	0	6	0
ENSG00000117713	ARID1A	TSG, fusion	23	23	0	0	34	34	0	1	11	11	0	1	9	0	3	0	0	0	1	0	6	0	1	0	14	0	4	0	1	0	0	0	0	0	0	0	0	0	6	0
ENSG00000006194	ZNF263		23	23	0	0	31	31	0	1	8	8	0	1	4	0	5	0	1	0	10	0	0	0	11	0	0	0	0	0	0	0	0	0	2	0	0	0	6	0	0	0
ENSG00000070413	DGCR2		23	23	0	0	59	59	0	1	36	36	0	1	4	0	12	0	10	0	13	0	12	0	3	0	5	0	3	0	11	0	8	0	6	0	3	0	3	0	2	0
ENSG00000101447	FAM83D		23	23	0	0	38	38	0	1	15	15	0	1	12	0	0	0	0	0	9	0	7	0	3	0	7	0	9	0	0	0	0	0	3	0	0	0	0	0	3	0
ENSG00000176022	B3GALT6		23	20	3	-0.0357143	84	81	3	0.964286	61	61	0	1	18	1	18	1	19	1	16	0	0	0	10	0	0	0	15	0	18	0	12	0	15	0	0	0	1	0	0	0
ENSG00000146576	C7orf26		22	21	1	-0.0232558	43	42	1	0.976744	21	21	0	1	8	0	9	1	6	0	7	0	1	0	5	0	6	0	3	0	1	0	4	0	6	0	0	0	1	0	6	0
ENSG00000149798	CDC42EP2		22	0	22	0	32	0	32	0	10	0	10	0	0	12	0	0	0	11	0	9	0	0	0	0	0	0	0	2	0	0	0	8	0	0	0	0	0	0	0	0
ENSG00000198218	QRICH1		22	21	1	-0.02	50	49	1	0.98	28	28	0	1	8	0	14	1	5	0	10	0	1	0	4	0	7	0	4	0	11	0	2	0	3	0	0	0	2	0	6	0
ENSG00000066654	THUMPD1		21	18	3	-0.0428571	35	31	4	0.885714	14	13	1	0.928571	6	0	0	0	0	0	11	3	1	0	9	0	4	1	1	0	0	0	0	0	9	1	0	0	2	0	1	0
ENSG00000114019	AMOTL2		21	15	6	-0.0394737	40	30	10	0.75	19	15	4	0.789474	13	5	0	0	5	1	7	2	0	0	5	2	0	0	10	4	0	0	1	0	4	0	0	0	0	0	0	0
ENSG00000114982	KANSL3		21	22	-1	0.163158	40	36	4	0.9	19	14	5	0.736842	7	0	11	2	0	0	9	0	2	1	1	1	6	0	1	1	6	2	0	0	4	0	1	1	1	1	1	0
ENSG00000120889	TNFRSF10B		21	21	0	0.0260546	52	50	2	0.961538	31	29	2	0.935484	8	1	8	0	7	1	7	0	7	0	8	0	5	0	7	1	1	0	6	1	6	0	0	0	3	0	6	0
ENSG00000125447	GGA3		21	21	0	0.0182609	46	45	1	0.978261	25	24	1	0.96	5	0	11	1	0	0	10	0	7	0	4	0	8	0	0	0	6	1	0	0	5	0	1	0	3	0	9	0
ENSG00000178927	C17orf62		21	24	-3	0.0428571	91	91	0	1	70	67	3	0.957143	14	0	15	0	12	0	14	0	10	0	14	0	12	0	15	1	7	0	6	1	12	1	1	0	12	0	14	0
ENSG00000181588	MEX3D		21	21	0	0	30	30	0	1	9	9	0	1	0	0	10	0	4	0	9	0	0	0	7	0	0	0	0	0	1	0	1	0	5	0	0	0	2	0	0	0
ENSG00000101040	ZMYND8		20	20	0	0.0120192	52	51	1	0.980769	32	31	1	0.96875	0	0	0	0	12	1	13	0	9	0	8	0	9	0	0	0	0	0	9	0	7	0	5	0	6	0	4	1
ENSG00000101126	ADNP		20	18	2	-0.0170587	73	69	4	0.945205	53	51	2	0.962264	12	1	1	0	10	1	15	0	6	1	12	1	13	0	10	1	0	0	8	0	12	0	0	0	10	1	11	0
ENSG00000113194	FAF2		20	20	0	0	65	65	0	1	45	45	0	1	9	0	13	0	5	0	11	0	5	0	10	0	12	0	7	0	11	0	4	0	8	0	3	0	5	0	7	0
ENSG00000168802	CHTF8		20	18	2	-0.027027	74	72	2	0.972973	54	54	0	1	13	1	16	1	9	0	9	0	7	0	9	0	9	0	8	0	12	0	7	0	7	0	6	0	5	0	9	0
ENSG00000179409	GEMIN4		20	21	-1	0.015625	84	84	0	1	64	63	1	0.984375	16	0	25	0	11	0	13	0	0	0	7	0	12	0	12	0	21	0	7	0	10	0	0	0	0	0	13	1
ENSG00000197562	RAB40C		20	20	0	0	45	45	0	1	25	25	0	1	4	0	12	0	9	0	5	0	5	0	10	0	0	0	4	0	6	0	4	0	3	0	0	0	8	0	0	0
ENSG00000198841	KTI12		20	0	20	0	53	0	53	0	33	0	33	0	0	15	0	14	0	0	0	12	0	0	0	0	0	12	0	12	0	6	0	0	0	8	0	0	0	0	0	7
ENSG00000225151	GOLGA2P7		20	5	15	-0.0566142	71	28	43	0.394366	51	23	28	0.45098	5	12	7	11	4	7	4	1	4	7	4	5	0	0	4	9	5	9	4	4	3	1	4	4	3	1	0	0
ENSG00000010322	NISCH		19	19	0	0	31	31	0	1	12	12	0	1	0	0	13	0	9	0	0	0	2	0	1	0	6	0	0	0	4	0	6	0	0	0	0	0	0	0	2	0
ENSG00000033100	CHPF2		19	19	0	0	38	38	0	1	19	19	0	1	7	0	5	0	7	0	7	0	2	0	5	0	5	0	2	0	1	0	7	0	3	0	0	0	3	0	3	0
ENSG00000099364	FBXL19		19	19	0	0	48	48	0	1	29	29	0	1	9	0	10	0	1	0	7	0	5	0	7	0	9	0	3	0	9	0	0	0	4	0	0	0	7	0	6	0
ENSG00000100023	PPIL2		19	17	2	-0.0350877	57	55	2	0.964912	38	38	0	1	7	0	12	2	5	0	8	0	9	0	8	0	6	0	0	0	9	0	0	0	6	0	10	0	8	0	5	0
ENSG00000110497	AMBRA1		19	18	1	-0.030303	33	32	1	0.969697	14	14	0	1	8	0	1	0	0	0	10	0	1	0	6	0	6	1	3	0	0	0	0	0	4	0	0	0	4	0	3	0
ENSG00000137124	ALDH1B1		19	19	0	0	43	43	0	1	24	24	0	1	11	0	13	0	0	0	10	0	0	0	0	0	9	0	10	0	5	0	0	0	7	0	0	0	0	0	2	0
ENSG00000146232	NFKBIE	TSG	19	17	2	-0.0769231	26	24	2	0.923077	7	7	0	1	7	1	0	0	0	0	5	1	7	0	0	0	5	0	2	0	0	0	0	0	0	0	0	0	0	0	5	0
ENSG00000157014	TATDN2		19	19	0	0	58	58	0	1	39	39	0	1	13	0	18	0	0	0	4	0	3	0	11	0	9	0	10	0	14	0	0	0	2	0	0	0	8	0	5	0
ENSG00000162073	PAQR4		19	18	1	-0.0196078	51	50	1	0.980392	32	32	0	1	15	1	19	0	0	0	7	0	0	0	5	0	4	0	8	0	16	0	0	0	1	0	0	0	5	0	2	0
ENSG00000164828	SUN1		19	19	0	0	37	37	0	1	18	18	0	1	5	0	4	0	1	0	6	0	7	0	8	0	6	0	2	0	3	0	0	0	1	0	4	0	3	0	5	0
ENSG00000065883	CDK13		18	18	0	0	22	22	0	1	4	4	0	1	0	0	0	0	0	0	7	0	0	0	4	0	11	0	0	0	0	0	0	0	0	0	0	0	2	0	2	0
ENSG00000103264	FBXO31		18	0	18	0	42	0	42	0	24	0	24	0	0	0	0	14	0	0	0	15	0	3	0	0	0	10	0	0	0	4	0	0	0	13	0	0	0	0	0	7
ENSG00000113716	HMGXB3		18	18	0	0.0803571	32	30	2	0.9375	14	12	2	0.857143	7	0	7	0	5	1	5	0	2	1	0	0	4	0	3	0	1	1	3	0	1	0	1	1	0	0	3	0
ENSG00000143393	PI4KB		18	18	0	0	41	41	0	1	23	23	0	1	4	0	10	0	7	0	3	0	4	0	6	0	7	0	2	0	7	0	3	0	2	0	3	0	1	0	5	0
ENSG00000154845	PPP4R1		18	19	-1	0.0636646	46	44	2	0.956522	28	25	3	0.892857	10	2	0	0	7	0	8	0	7	0	6	0	6	0	8	2	0	0	4	0	5	1	3	0	2	0	3	0
ENSG00000182704	TSKU		18	15	3	-0.0625	48	45	3	0.9375	30	30	0	1	12	1	0	0	11	0	9	0	0	1	13	1	0	0	10	0	0	0	8	0	5	0	0	0	7	0	0	0
ENSG00000184986	TMEM121		18	14	4	-0.137931	29	25	4	0.862069	11	11	0	1	0	0	11	2	0	0	10	2	0	0	4	0	0	0	0	0	3	0	0	0	5	0	0	0	3	0	0	0
ENSG00000185340	GAS2L1		18	17	1	0.057072	31	28	3	0.903226	13	11	2	0.846154	10	1	0	0	7	2	0	0	6	0	5	0	0	0	5	0	0	0	5	2	0	0	0	0	1	0	0	0
ENSG00000221978	CCNL2		18	17	1	-0.0384615	26	25	1	0.961538	8	8	0	1	0	0	0	0	5	1	5	0	5	0	5	0	5	0	0	0	0	0	1	0	3	0	4	0	0	0	0	0
ENSG00000011376	LARS2		17	17	0	0	34	34	0	1	17	17	0	1	0	0	13	0	0	0	11	0	3	0	0	0	7	0	0	0	7	0	0	0	5	0	0	0	0	0	5	0
ENSG00000040633	PHF23		17	17	0	0	61	61	0	1	44	44	0	1	12	0	11	0	8	0	8	0	7	0	10	0	5	0	9	0	8	0	7	0	6	0	0	0	7	0	7	0
ENSG00000085644	ZNF213		17	14	3	-0.00724638	23	19	4	0.826087	6	5	1	0.833333	0	0	10	2	0	0	0	0	0	0	9	2	0	0	0	0	4	0	0	0	0	0	0	0	1	1	0	0
ENSG00000119402	FBXW2		17	17	0	0	41	41	0	1	24	24	0	1	10	0	5	0	4	0	10	0	0	0	4	0	8	0	9	0	0	0	0	0	6	0	0	0	3	0	6	0
ENSG00000123989	CHPF		17	16	1	-0.02	50	49	1	0.98	33	33	0	1	2	0	13	1	8	0	9	0	9	0	8	0	0	0	0	0	11	0	7	0	6	0	3	0	6	0	0	0
ENSG00000141696	P3H4		17	13	4	-0.0742129	46	41	5	0.891304	29	28	1	0.965517	10	1	14	1	5	1	8	1	0	0	4	1	0	0	11	0	8	1	1	0	6	0	0	0	2	0	0	0
ENSG00000153395	LPCAT1		17	17	0	0	36	36	0	1	19	19	0	1	6	0	8	0	2	0	7	0	0	0	7	0	6	0	2	0	5	0	1	0	3	0	0	0	4	0	4	0
ENSG00000160271	RALGDS	fusion	17	17	0	0	39	39	0	1	22	22	0	1	0	0	10	0	7	0	5	0	5	0	7	0	5	0	0	0	8	0	6	0	0	0	0	0	6	0	2	0
ENSG00000168936	TMEM129		17	14	3	-0.0565217	40	36	4	0.9	23	22	1	0.956522	5	1	11	1	9	1	5	0	2	1	1	0	3	0	3	0	7	1	7	0	3	0	0	0	1	0	1	0
ENSG00000187954	CYHR1		17	17	0	0	26	26	0	1	9	9	0	1	7	0	3	0	8	0	2	0	0	0	4	0	2	0	2	0	0	0	4	0	1	0	0	0	2	0	0	0
ENSG00000224051	CPTP		17	17	0	0	39	39	0	1	22	22	0	1	7	0	5	0	8	0	6	0	1	0	5	0	7	0	6	0	1	0	5	0	6	0	0	0	2	0	2	0
ENSG00000128602	SMO	oncogene	16	13	3	-0.115385	26	23	3	0.884615	10	10	0	1	7	0	8	2	0	0	8	1	0	0	0	0	0	0	3	0	7	0	0	0	0	0	0	0	0	0	0	0
ENSG00000097007	ABL1	oncogene, fusion	16	16	0	0	58	58	0	1	42	42	0	1	9	0	11	0	0	0	10	0	8	0	12	0	8	0	7	0	6	0	1	0	8	0	8	0	8	0	4	0
ENSG00000075426	FOSL2		16	14	2	-0.0331707	41	38	3	0.926829	25	24	1	0.96	13	1	0	0	13	1	0	0	0	0	12	1	0	0	5	0	0	0	10	1	0	0	0	0	9	0	0	0
ENSG00000099968	BCL2L13		16	16	0	0	27	27	0	1	11	11	0	1	8	0	7	0	1	0	0	0	6	0	1	0	4	0	1	0	8	0	0	0	0	0	0	0	0	0	2	0
ENSG00000116786	PLEKHM2		16	15	1	0.03125	32	29	3	0.90625	16	14	2	0.875	1	1	7	1	5	0	3	0	6	1	5	0	2	0	1	0	6	2	5	0	0	0	1	0	1	0	0	0
ENSG00000126243	LRFN3		16	12	4	-0.0641711	33	27	6	0.818182	17	15	2	0.882353	11	2	0	0	9	3	0	0	0	0	7	1	0	0	7	1	0	0	6	1	0	0	0	0	2	0	0	0
ENSG00000134575	ACP2		16	15	1	-0.025	40	39	1	0.975	24	24	0	1	8	0	7	1	0	0	8	0	0	0	10	0	6	0	2	0	4	0	0	0	7	0	0	0	9	0	2	0
ENSG00000135823	STX6		16	0	16	0	28	0	28	0	12	0	12	0	0	7	0	0	0	0	0	10	0	0	0	7	0	4	0	3	0	0	0	0	0	3	0	0	0	4	0	2
ENSG00000138107	ACTR1A		16	16	0	0	21	21	0	1	5	5	0	1	4	0	6	0	4	0	2	0	1	0	3	0	1	0	0	0	2	0	2	0	1	0	0	0	0	0	0	0
ENSG00000146457	WTAP		16	15	1	-0.0153846	65	64	1	0.984615	49	49	0	1	10	0	10	0	9	1	10	0	9	0	7	0	9	0	8	0	8	0	7	0	6	0	5	0	7	0	8	0
ENSG00000152464	RPP38		16	16	0	0.0586081	42	38	4	0.904762	26	22	4	0.846154	5	1	7	1	6	0	5	1	4	0	6	1	5	0	6	1	2	0	5	1	0	0	0	0	6	1	3	1
ENSG00000157800	SLC37A3		16	16	0	0	18	18	0	1	2	2	0	1	0	0	13	0	0	0	0	0	0	0	5	0	0	0	0	0	0	0	0	0	0	0	0	0	2	0	0	0
ENSG00000166189	HPS6		16	16	0	0.00182399	102	101	1	0.990196	86	85	1	0.988372	20	0	22	1	19	0	14	0	0	0	7	0	19	0	21	0	19	0	18	0	6	0	0	0	3	0	18	1
ENSG00000166272	WBP1L		16	16	0	0	30	30	0	1	14	14	0	1	10	0	0	0	4	0	9	0	0	0	7	0	0	0	5	0	0	0	1	0	3	0	0	0	5	0	0	0
ENSG00000168924	LETM1		16	16	0	#DIV/0!	16	16	0	1	0	0	0	#DIV/0!	5	0	7	0	0	0	1	0	0	0	0	0	3	0	0	0	0	0	0	0	0	0	0	0	0	0	0	0
ENSG00000173621	LRFN4		16	16	0	0	26	26	0	1	10	10	0	1	10	0	0	0	13	0	0	0	0	0	1	0	2	0	3	0	0	0	6	0	0	0	0	0	1	0	0	0
ENSG00000177169	ULK1		16	17	-1	0.0322581	47	47	0	1	31	30	1	0.967742	11	0	7	0	10	0	8	0	2	0	9	0	0	0	9	1	1	0	7	0	3	0	0	0	10	0	0	0
ENSG00000188242	PP7080		16	16	0	0	31	31	0	1	15	15	0	1	8	0	11	0	0	0	10	0	0	0	2	0	0	0	2	0	8	0	0	0	5	0	0	0	0	0	0	0
ENSG00000259956	RBM15B		16	16	0	0	68	68	0	1	52	52	0	1	8	0	16	0	10	0	10	0	0	0	14	0	10	0	4	0	14	0	7	0	8	0	0	0	8	0	11	0
ENSG00000177606	JUN	oncogene	15	15	0	0.0038961	70	69	1	0.985714	55	54	1	0.981818	10	0	17	1	8	0	13	0	9	0	11	0	1	0	8	0	15	1	8	0	7	0	7	0	9	0	0	0
ENSG00000100796	PPP4R3A		15	15	0	0	41	41	0	1	26	26	0	1	5	0	0	0	4	0	10	0	7	0	8	0	7	0	4	0	0	0	0	0	6	0	2	0	6	0	8	0
ENSG00000126903	SLC10A3		15	14	1	-0.00714286	35	33	2	0.942857	20	19	1	0.95	8	1	0	0	7	1	6	0	1	0	6	0	5	0	6	0	0	0	5	1	0	0	0	0	4	0	4	0
ENSG00000129993	CBFA2T3	TSG, fusion	15	0	15	0	29	0	29	0	14	0	14	0	0	0	0	0	0	0	0	0	0	9	0	14	0	6	0	0	0	0	0	0	0	0	0	3	0	8	0	3
ENSG00000136295	TTYH3		15	15	0	0	53	53	0	1	38	38	0	1	12	0	7	0	12	0	11	0	0	0	2	0	9	0	11	0	3	0	6	0	9	0	0	0	2	0	7	0
ENSG00000136802	LRRC8A		15	15	0	0	36	36	0	1	21	21	0	1	13	0	0	0	8	0	5	0	1	0	9	0	0	0	10	0	0	0	6	0	0	0	0	0	5	0	0	0
ENSG00000146223	RPL7L1		15	16	-1	0.0873016	36	34	2	0.944444	21	18	3	0.857143	4	0	6	0	4	0	5	0	3	0	7	2	5	0	1	0	2	0	1	0	3	1	0	0	6	2	5	0
ENSG00000146834	MEPCE		15	15	0	0	42	42	0	1	27	27	0	1	8	0	10	0	5	0	5	0	3	0	7	0	4	0	6	0	8	0	3	0	1	0	1	0	5	0	3	0
ENSG00000157637	SLC38A10		15	15	0	0	69	69	0	1	54	54	0	1	14	0	1	0	8	0	11	0	11	0	12	0	12	0	12	0	0	0	2	0	14	0	1	0	12	0	13	0
ENSG00000159556	ISL2		15	14	1	0.0972222	24	21	3	0.875	9	7	2	0.777778	0	0	9	2	0	0	7	0	5	1	0	0	0	0	0	0	6	2	0	0	1	0	0	0	0	0	0	0
ENSG00000162032	SPSB3		15	14	1	0.1133	29	24	5	0.827586	14	10	4	0.714286	3	1	5	1	4	1	2	1	3	1	3	0	4	0	0	1	3	1	2	1	1	0	2	1	1	0	1	0
ENSG00000171208	NETO2		15	15	0	0	37	37	0	1	22	22	0	1	8	0	7	0	6	0	6	0	5	0	0	0	5	0	7	0	7	0	5	0	0	0	0	0	0	0	3	0
ENSG00000171606	ZNF274		15	15	0	0	27	27	0	1	12	12	0	1	0	0	0	0	0	0	8	0	6	0	6	0	7	0	0	0	0	0	0	0	1	0	2	0	3	0	6	0
ENSG00000178252	WDR6		15	15	0	0	88	88	0	1	73	73	0	1	16	0	17	0	16	0	15	0	3	0	7	0	14	0	16	0	16	0	13	0	13	0	0	0	2	0	13	0
ENSG00000180530	NRIP1		15	0	15	0	19	0	19	0	4	0	4	0	0	0	0	0	0	0	0	6	0	0	0	13	0	0	0	0	0	0	0	0	0	4	0	0	0	0	0	0
ENSG00000182197	EXT1	TSG, fusion	15	15	0	0	25	25	0	1	10	10	0	1	7	0	6	0	6	0	6	0	0	0	0	0	0	0	3	0	1	0	5	0	1	0	0	0	0	0	0	0
ENSG00000171456	ASXL1	TSG	14	14	0	0	67	67	0	1	53	53	0	1	15	0	8	0	0	0	24	0	3	0	0	0	17	0	12	0	2	0	0	0	20	0	0	0	0	0	19	0
ENSG00000171302	CANT1	fusion	14	14	0	0	102	102	0	1	88	88	0	1	17	0	18	0	11	0	13	0	12	0	16	0	15	0	16	0	18	0	11	0	12	0	5	0	16	0	10	0
ENSG00000011007	ELOA		14	14	0	0	35	35	0	1	21	21	0	1	0	0	12	0	2	0	7	0	7	0	0	0	7	0	0	0	11	0	1	0	2	0	0	0	0	0	7	0
ENSG00000037637	FBXO42		14	14	0	0	34	34	0	1	20	20	0	1	0	0	12	0	0	0	0	0	11	0	0	0	11	0	0	0	3	0	0	0	0	0	9	0	0	0	8	0
ENSG00000047849	MAP4		14	14	0	0	28	28	0	1	14	14	0	1	1	0	10	0	6	0	8	0	0	0	0	0	3	0	0	0	5	0	4	0	4	0	0	0	0	0	1	0
ENSG00000055208	TAB2		14	14	0	0	26	26	0	1	12	12	0	1	5	0	0	0	0	0	7	0	1	0	4	0	9	0	1	0	0	0	0	0	5	0	0	0	3	0	3	0
ENSG00000074211	PPP2R2C		14	7	7	-0.142857	21	12	9	0.571429	7	5	2	0.714286	5	5	0	0	0	0	0	0	0	0	7	4	0	0	4	2	0	0	0	0	0	0	0	0	1	0	0	0
ENSG00000083857	FAT1	TSG	14	11	3	-0.0857143	35	32	3	0.914286	21	21	0	1	13	1	0	0	6	0	13	2	0	0	0	0	0	0	8	0	0	0	2	0	11	0	0	0	0	0	0	0
ENSG00000105325	FZR1		14	13	1	-0.0277778	36	35	1	0.972222	22	22	0	1	5	0	9	1	7	0	8	0	0	0	5	0	1	0	3	0	9	0	3	0	6	0	0	0	0	0	1	0
ENSG00000106246	PTCD1		14	14	0	0.0583333	24	23	1	0.958333	10	9	1	0.9	3	0	14	0	0	0	0	0	0	0	6	1	0	0	1	0	6	1	0	0	0	0	0	0	2	0	0	0
ENSG00000116954	RRAGC		14	14	0	0	38	38	0	1	24	24	0	1	10	0	2	0	8	0	9	0	2	0	0	0	7	0	4	0	0	0	3	0	7	0	2	0	0	0	8	0
ENSG00000117676	RPS6KA1		14	14	0	0	33	33	0	1	19	19	0	1	8	0	0	0	6	0	5	0	4	0	4	0	6	0	3	0	0	0	4	0	5	0	1	0	2	0	4	0
ENSG00000120158	RCL1		14	14	0	0.0126468	41	40	1	0.97561	27	26	1	0.962963	8	0	9	1	3	0	7	0	8	0	0	0	5	0	7	0	3	1	1	0	3	0	7	0	0	0	5	0
ENSG00000125871	MGME1		14	13	1	-0.0357143	28	27	1	0.964286	14	14	0	1	7	0	8	0	5	1	2	0	1	0	2	0	2	0	5	0	3	0	0	0	2	0	1	0	0	0	3	0
ENSG00000127452	FBXL12		14	14	0	0	38	38	0	1	24	24	0	1	0	0	9	0	5	0	8	0	8	0	2	0	6	0	0	0	6	0	1	0	7	0	6	0	1	0	3	0
ENSG00000136709	WDR33		14	15	-1	0.125	22	22	0	1	8	7	1	0.875	1	0	0	0	0	0	5	0	5	0	5	0	6	0	0	0	0	0	0	0	2	0	0	0	3	0	2	1
ENSG00000138081	FBXO11	TSG	14	14	0	0	25	25	0	1	11	11	0	1	6	0	0	0	0	0	5	0	6	0	4	0	4	0	5	0	0	0	0	0	5	0	0	0	0	0	1	0
ENSG00000140995	DEF8		14	13	1	-0.0555556	18	17	1	0.944444	4	4	0	1	0	0	0	0	2	0	7	1	3	0	3	0	2	0	0	0	0	0	0	0	2	0	0	0	2	0	0	0
ENSG00000145860	RNF145		14	17	-3	0.09375	46	46	0	1	32	29	3	0.90625	8	0	10	0	9	0	9	0	3	0	0	0	7	0	6	1	6	1	4	1	6	0	0	0	0	0	7	0
ENSG00000153786	ZDHHC7		14	14	0	0	41	41	0	1	27	27	0	1	6	0	5	0	7	0	6	0	4	0	8	0	5	0	4	0	2	0	3	0	5	0	3	0	6	0	4	0
ENSG00000160445	ZER1		14	13	1	-0.0416667	24	23	1	0.958333	10	10	0	1	1	0	4	0	6	1	4	0	0	0	5	0	3	0	0	0	1	0	3	0	1	0	0	0	5	0	0	0
ENSG00000163374	YY1AP1		14	7	7	0.144828	29	10	19	0.344828	15	3	12	0.2	2	3	2	3	1	2	1	3	2	3	1	3	1	2	0	1	1	3	0	1	0	2	0	0	1	2	1	3
ENSG00000164465	DCBLD1		14	14	0	0.0265655	31	30	1	0.967742	17	16	1	0.941176	11	0	0	0	10	1	9	0	0	0	0	0	0	0	7	1	0	0	1	0	8	0	0	0	0	0	0	0
ENSG00000166847	DCTN5		14	14	0	0.0078851	67	65	2	0.970149	53	51	2	0.962264	11	0	13	0	4	0	12	2	7	0	10	0	8	0	10	0	6	0	0	0	11	2	4	0	12	0	8	0
ENSG00000173402	DAG1		14	14	0	0.0119048	42	41	1	0.97619	28	27	1	0.964286	9	0	13	0	0	0	14	0	0	0	5	1	0	0	4	1	7	0	0	0	14	0	0	0	2	0	0	0
ENSG00000176095	IP6K1		14	15	-1	0.0588235	31	31	0	1	17	16	1	0.941176	1	0	12	0	1	0	7	0	1	0	5	0	4	0	1	0	9	0	0	0	4	0	0	0	2	1	0	0
ENSG00000179431	FJX1		14	12	2	-0.0526316	38	36	2	0.947368	24	24	0	1	12	0	13	1	11	1	0	0	0	0	0	0	0	0	12	0	10	0	2	0	0	0	0	0	0	0	0	0
ENSG00000181830	SLC35C1		14	14	0	0	33	33	0	1	19	19	0	1	4	0	0	0	7	0	12	0	0	0	10	0	0	0	1	0	0	0	4	0	3	0	0	0	11	0	0	0
ENSG00000185085	INTS5		14	12	2	-0.0869565	23	21	2	0.913043	9	9	0	1	1	0	10	1	0	0	2	0	0	0	1	1	7	0	1	0	6	0	0	0	0	0	0	0	1	0	1	0
ENSG00000196372	ASB13		14	13	1	-0.0192308	52	51	1	0.980769	38	38	0	1	5	1	13	0	10	0	10	0	0	0	13	0	0	0	2	0	9	0	6	0	8	0	0	0	13	0	0	0
ENSG00000196453	ZNF777		14	11	3	0.075	30	21	9	0.7	16	10	6	0.625	1	2	9	2	3	1	3	1	2	2	3	1	0	0	0	0	7	6	1	0	0	0	0	0	2	0	0	0
ENSG00000196588	MKL1		14	13	1	-0.00229885	29	27	2	0.931034	15	14	1	0.933333	7	0	0	0	7	2	6	0	0	0	0	0	7	0	4	0	0	0	4	1	0	0	0	0	0	0	6	0
ENSG00000205138	SDHAF1		14	14	0	0	59	59	0	1	45	45	0	1	9	0	10	0	10	0	7	0	5	0	9	0	9	0	9	0	8	0	8	0	5	0	2	0	7	0	6	0
ENSG00000244462	RBM12		14	0	14	0	58	0	58	0	44	0	44	0	0	14	0	11	0	1	0	10	0	3	0	7	0	12	0	14	0	4	0	0	0	9	0	1	0	7	0	9
ENSG00000263753	LINC00667		14	12	2	-0.1	20	18	2	0.9	6	6	0	1	2	0	0	0	4	1	6	1	0	0	0	0	6	0	0	0	0	0	1	0	3	0	0	0	0	0	2	0
ENSG00000012232	EXTL3		13	11	2	-0.111111	18	16	2	0.888889	5	5	0	1	3	1	3	1	3	0	3	0	1	0	3	0	0	0	2	0	0	0	2	0	0	0	0	0	1	0	0	0
ENSG00000051382	PIK3CB	oncogene	13	13	0	0	18	18	0	1	5	5	0	1	6	0	0	0	0	0	3	0	4	0	4	0	1	0	2	0	0	0	0	0	0	0	0	0	3	0	0	0
ENSG00000054277	OPN3		13	13	0	0	22	22	0	1	9	9	0	1	7	0	0	0	5	0	4	0	0	0	3	0	3	0	5	0	0	0	0	0	0	0	0	0	4	0	0	0
ENSG00000064703	DDX20		13	13	0	0	18	18	0	1	5	5	0	1	0	0	0	0	0	0	7	0	0	0	3	0	8	0	0	0	0	0	0	0	3	0	0	0	0	0	2	0
ENSG00000099942	CRKL		13	13	0	0	44	44	0	1	31	31	0	1	1	0	15	0	2	0	6	0	8	0	7	0	5	0	0	0	10	0	1	0	3	0	6	0	6	0	5	0
ENSG00000112855	HARS2		13	12	1	-0.03125	32	31	1	0.96875	19	19	0	1	7	1	6	0	6	0	7	0	0	0	1	0	4	0	7	0	0	0	5	0	0	0	0	0	2	0	5	0
ENSG00000118689	FOXO3	oncogene, TSG, fusion	13	11	2	-0.133333	15	13	2	0.866667	2	2	0	1	0	0	0	0	0	0	2	1	0	0	11	1	0	0	0	0	0	0	0	0	0	0	0	0	2	0	0	0
ENSG00000124786	SLC35B3		13	12	1	0.0888889	18	16	2	0.888889	5	4	1	0.8	4	1	0	0	0	0	4	1	0	0	5	0	3	0	0	0	0	0	0	0	2	0	0	0	0	0	2	1
ENSG00000126461	SCAF1		13	13	0	0	58	58	0	1	45	45	0	1	14	0	16	0	4	0	8	0	3	0	8	0	5	0	13	0	13	0	4	0	4	0	1	0	6	0	4	0
ENSG00000130723	PRRC2B		13	0	13	0	47	0	47	0	34	0	34	0	0	6	0	13	0	4	0	7	0	4	0	7	0	6	0	5	0	9	0	2	0	5	0	1	0	8	0	4
ENSG00000135966	TGFBRAP1		13	15	-2	0.280303	24	22	2	0.916667	11	7	4	0.636364	4	1	0	0	0	0	9	0	0	0	2	1	7	0	2	1	0	0	0	0	2	1	0	0	0	0	3	2
ENSG00000142102	PGGHG		13	13	0	#DIV/0!	13	13	0	1	0	0	0	#DIV/0!	0	0	0	0	0	0	0	0	4	0	0	0	9	0	0	0	0	0	0	0	0	0	0	0	0	0	0	0
ENSG00000143756	FBXO28		13	13	0	0	15	15	0	1	2	2	0	1	7	0	0	0	0	0	6	0	0	0	0	0	2	0	2	0	0	0	0	0	0	0	0	0	0	0	0	0
ENSG00000144647	POMGNT2		13	12	1	0.0695652	23	20	3	0.869565	10	8	2	0.8	5	1	11	2	0	0	0	0	4	0	0	0	0	0	1	1	7	1	0	0	0	0	0	0	0	0	0	0
ENSG00000145592	RPL37		13	12	1	#DIV/0!	13	12	1	0.923077	0	0	0	#DIV/0!	0	0	3	0	3	1	2	0	2	0	0	0	2	0	0	0	0	0	0	0	0	0	0	0	0	0	0	0
ENSG00000148660	CAMK2G		13	11	2	0.611111	18	11	7	0.611111	5	0	5	0	2	2	7	1	0	1	0	0	2	1	0	2	0	0	0	2	0	1	0	1	0	0	0	0	0	1	0	0
ENSG00000153066	TXNDC11		13	13	0	0	32	32	0	1	19	19	0	1	8	0	8	0	0	0	6	0	1	0	1	0	8	0	2	0	5	0	0	0	6	0	0	0	0	0	6	0
ENSG00000153922	CHD1		13	13	0	0	25	25	0	1	12	12	0	1	8	0	0	0	0	0	7	0	4	0	1	0	5	0	4	0	0	0	0	0	2	0	0	0	1	0	5	0
ENSG00000157895	C12orf43		13	11	2	-0.142857	14	12	2	0.857143	1	1	0	1	7	2	0	0	0	0	5	0	0	0	0	0	0	0	1	0	0	0	0	0	0	0	0	0	0	0	0	0
ENSG00000163946	FAM208A		13	13	0	0	20	20	0	1	7	7	0	1	2	0	0	0	0	0	0	0	0	0	8	0	10	0	0	0	0	0	0	0	0	0	0	0	1	0	6	0
ENSG00000164190	NIPBL		13	13	0	0	18	18	0	1	5	5	0	1	0	0	0	0	0	0	4	0	5	0	4	0	5	0	0	0	0	0	0	0	2	0	0	0	1	0	2	0
ENSG00000166145	SPINT1		13	13	0	0	18	18	0	1	5	5	0	1	0	0	0	0	6	0	0	0	0	0	6	0	6	0	0	0	0	0	1	0	0	0	0	0	2	0	2	0
ENSG00000172262	ZNF131		13	13	0	#DIV/0!	13	13	0	1	0	0	0	#DIV/0!	0	0	0	0	0	0	6	0	0	0	0	0	7	0	0	0	0	0	0	0	0	0	0	0	0	0	0	0
ENSG00000172731	LRRC20		13	11	2	-0.0384615	26	23	3	0.884615	13	12	1	0.923077	5	1	6	1	0	0	10	1	0	0	0	0	2	0	4	0	2	1	0	0	5	0	0	0	0	0	1	0
ENSG00000177105	RHOG		13	13	0	0	39	39	0	1	26	26	0	1	5	0	7	0	4	0	6	0	6	0	6	0	5	0	4	0	4	0	3	0	4	0	4	0	3	0	4	0
ENSG00000196576	PLXNB2		13	13	0	0	28	28	0	1	15	15	0	1	3	0	3	0	10	0	7	0	2	0	2	0	1	0	2	0	2	0	7	0	1	0	0	0	1	0	2	0
ENSG00000197324	LRP10		13	9	4	-0.0342668	59	48	11	0.813559	46	39	7	0.847826	8	5	10	0	8	3	6	0	2	0	8	3	6	0	8	4	4	0	8	1	6	0	0	0	7	2	6	0
ENSG00000213923	CSNK1E		13	15	-2	0.0769231	39	39	0	1	26	24	2	0.923077	5	0	13	0	13	0	2	0	2	0	3	0	1	0	2	0	9	2	6	0	2	0	2	0	2	0	1	0
ENSG00000141568	FOXK2		12	11	1	-0.0126582	79	78	1	0.987342	67	67	0	1	16	1	13	0	10	0	12	0	10	0	8	0	9	0	12	0	10	0	7	0	12	0	9	0	10	0	7	0
ENSG00000001167	NFYA		12	12	0	0	24	24	0	1	12	12	0	1	0	0	0	0	0	0	11	0	0	0	0	0	13	0	0	0	0	0	0	0	2	0	0	0	0	0	10	0
ENSG00000005206	SPPL2B		12	12	0	0	24	24	0	1	12	12	0	1	2	0	5	0	0	0	5	0	4	0	6	0	2	0	1	0	4	0	0	0	3	0	1	0	0	0	3	0
ENSG00000025293	PHF20		12	12	0	0	16	16	0	1	4	4	0	1	0	0	0	0	0	0	1	0	0	0	0	0	15	0	0	0	0	0	0	0	0	0	0	0	0	0	4	0
ENSG00000037897	METTL1		12	2	10	-0.0357143	28	6	22	0.214286	16	4	12	0.25	1	4	1	5	1	4	1	3	0	0	1	3	1	3	1	3	1	4	1	4	0	0	0	0	1	1	0	0
ENSG00000050820	BCAR1		12	12	0	0.005074	55	54	1	0.981818	43	42	1	0.976744	13	0	11	1	10	0	10	0	0	0	10	0	0	0	9	0	7	1	8	0	9	0	0	0	9	0	0	0
ENSG00000060069	CTDP1		12	12	0	0	17	17	0	1	5	5	0	1	5	0	0	0	2	0	3	0	0	0	3	0	4	0	3	0	0	0	0	0	1	0	0	0	1	0	0	0
ENSG00000068654	POLR1A		12	12	0	0	32	32	0	1	20	20	0	1	8	0	9	0	0	0	7	0	0	0	3	0	5	0	7	0	6	0	0	0	4	0	0	0	0	0	3	0
ENSG00000092148	HECTD1		12	11	1	-0.0416667	24	23	1	0.958333	12	12	0	1	6	1	0	0	0	0	6	0	4	0	4	0	3	0	4	0	0	0	0	0	3	0	0	0	3	0	2	0
ENSG00000100335	MIEF1		12	12	0	0	31	31	0	1	19	19	0	1	1	0	12	0	0	0	10	0	0	0	0	0	8	0	0	0	10	0	0	0	5	0	0	0	0	0	4	0
ENSG00000105953	OGDH		12	12	0	0	20	20	0	1	8	8	0	1	2	0	0	0	5	0	7	0	1	0	1	0	4	0	2	0	2	0	4	0	0	0	0	0	0	0	0	0
ENSG00000107140	TESK1		12	8	4	-0.0570143	43	35	8	0.813953	31	27	4	0.870968	5	1	8	2	5	2	7	1	0	0	5	1	5	1	4	1	7	1	4	1	6	1	0	0	2	0	4	0
ENSG00000108175	ZMIZ1		12	12	0	0.0738462	25	23	2	0.92	13	11	2	0.846154	8	1	0	0	1	1	7	0	1	0	1	0	5	0	3	1	0	0	0	0	6	0	0	0	1	1	1	0
ENSG00000111266	DUSP16		12	11	1	0	24	22	2	0.916667	12	11	1	0.916667	0	0	0	0	0	0	11	1	0	0	1	0	10	1	0	0	0	0	0	0	3	0	0	0	0	0	8	1
ENSG00000111596	CNOT2		12	12	0	0	28	28	0	1	16	16	0	1	5	0	0	0	0	0	5	0	7	0	6	0	5	0	3	0	0	0	0	0	5	0	0	0	4	0	4	0
ENSG00000116685	KIAA2013		12	12	0	0	65	65	0	1	53	53	0	1	11	0	11	0	9	0	7	0	9	0	10	0	8	0	8	0	8	0	7	0	8	0	4	0	10	0	8	0
ENSG00000128891	CCDC32		12	8	4	0.025	20	13	7	0.65	8	5	3	0.625	0	0	3	1	0	0	3	1	3	2	1	2	3	1	0	0	1	0	0	0	0	0	1	1	0	0	3	2
ENSG00000130489	SCO2		12	0	12	0	30	0	30	0	18	0	18	0	0	4	0	7	0	4	0	5	0	0	0	6	0	4	0	4	0	4	0	3	0	2	0	0	0	2	0	3
ENSG00000130779	CLIP1	fusion	12	12	0	0.075	20	19	1	0.95	8	7	1	0.875	5	1	0	0	0	0	4	0	3	0	5	0	2	0	3	1	0	0	0	0	3	0	0	0	0	0	1	0
ENSG00000131446	MGAT1		12	11	1	0.00116959	57	52	5	0.912281	45	41	4	0.911111	8	1	9	1	6	1	7	0	6	1	8	1	8	0	8	1	8	1	6	0	4	0	3	1	6	1	6	0
ENSG00000131943	C19orf12		12	9	3	-0.103448	29	26	3	0.896552	17	17	0	1	6	1	6	1	0	0	6	0	0	0	4	1	4	0	5	0	5	0	0	0	6	0	0	0	0	0	1	0
ENSG00000132823	OSER1		12	12	0	0	37	37	0	1	25	25	0	1	6	0	7	0	4	0	6	0	5	0	5	0	4	0	5	0	5	0	3	0	4	0	2	0	3	0	3	0
ENSG00000133424	LARGE1		12	11	1	-0.0526316	19	18	1	0.947368	7	7	0	1	0	0	0	0	0	0	2	0	0	0	10	1	6	0	0	0	0	0	0	0	0	0	0	0	7	0	0	0
ENSG00000135083	CCNJL		12	3	9	#DIV/0!	12	3	9	0.25	0	0	0	#DIV/0!	3	9	0	0	0	0	0	0	0	0	0	0	0	0	0	0	0	0	0	0	0	0	0	0	0	0	0	0
ENSG00000135900	MRPL44		12	13	-1	0.107505	29	27	2	0.931034	17	14	3	0.823529	5	1	6	1	5	0	4	0	0	0	3	0	4	0	4	1	3	1	2	1	2	0	0	0	0	0	3	0
ENSG00000136720	HS6ST1		12	14	-2	0.104167	60	45	15	0.75	48	31	17	0.645833	6	3	15	4	2	3	15	2	0	0	7	3	0	0	2	4	10	4	1	2	15	3	0	0	3	4	0	0
ENSG00000137161	CNPY3		12	12	0	0	44	44	0	1	32	32	0	1	8	0	7	0	7	0	6	0	6	0	6	0	4	0	4	0	6	0	5	0	4	0	5	0	5	0	3	0
ENSG00000140943	MBTPS1		12	7	5	-0.119048	42	37	5	0.880952	30	30	0	1	6	0	7	2	6	2	6	0	4	0	5	1	3	0	4	0	6	0	5	0	5	0	4	0	4	0	2	0
ENSG00000141965	FEM1A		12	12	0	0	41	41	0	1	29	29	0	1	5	0	18	0	0	0	10	0	0	0	0	0	8	0	3	0	16	0	0	0	8	0	0	0	0	0	2	0
ENSG00000148331	ASB6		12	12	0	0	22	22	0	1	10	10	0	1	8	0	13	0	0	0	0	0	0	0	1	0	0	0	1	0	9	0	0	0	0	0	0	0	0	0	0	0
ENSG00000148339	SLC25A25		12	7	5	-0.25	20	15	5	0.75	8	8	0	1	0	0	2	1	0	0	1	1	6	1	6	1	0	1	0	0	2	0	0	0	0	0	0	0	6	0	0	0
ENSG00000150991	UBC		12	8	4	-0.25	16	12	4	0.75	4	4	0	1	1	1	7	1	1	0	1	0	1	1	1	1	0	0	0	0	2	0	0	0	1	0	0	0	1	0	0	0
ENSG00000157216	SSBP3		12	10	2	-0.133333	15	13	2	0.866667	3	3	0	1	0	0	3	1	1	0	3	1	3	0	3	0	0	0	0	0	0	0	0	0	0	0	1	0	1	0	1	0
ENSG00000157954	WIPI2		12	12	0	0	41	41	0	1	29	29	0	1	7	0	8	0	6	0	5	0	6	0	5	0	4	0	4	0	5	0	3	0	6	0	4	0	3	0	4	0
ENSG00000158092	NCK1		12	12	0	0	26	26	0	1	14	14	0	1	6	0	0	0	3	0	5	0	2	0	3	0	7	0	3	0	0	0	0	0	5	0	0	0	1	0	5	0
ENSG00000160917	CPSF4		12	12	0	0.222222	18	16	2	0.888889	6	4	2	0.666667	4	0	4	1	1	0	1	0	3	0	2	1	1	0	0	0	1	1	0	0	0	0	1	0	1	1	1	0
ENSG00000161217	PCYT1A		12	12	0	0	23	23	0	1	11	11	0	1	3	0	0	0	4	0	7	0	0	0	2	0	7	0	1	0	0	0	1	0	3	0	0	0	2	0	4	0
ENSG00000169105	CHST14		12	11	1	-0.0172414	58	57	1	0.982759	46	46	0	1	10	0	14	1	13	0	10	0	0	0	2	0	8	0	7	0	11	0	9	0	9	0	0	0	1	0	9	0
ENSG00000169976	SF3B5		12	12	0	0	33	33	0	1	21	21	0	1	5	0	5	0	5	0	4	0	5	0	5	0	4	0	3	0	3	0	3	0	3	0	3	0	3	0	3	0
ENSG00000170242	USP47		12	12	0	0	29	29	0	1	17	17	0	1	8	0	0	0	0	0	4	0	5	0	3	0	9	0	6	0	0	0	0	0	2	0	0	0	2	0	7	0
ENSG00000174243	DDX23		12	12	0	0	54	54	0	1	42	42	0	1	7	0	10	0	8	0	7	0	7	0	8	0	7	0	6	0	9	0	6	0	4	0	7	0	5	0	5	0
ENSG00000175283	DOLK		12	11	1	-0.0227273	44	43	1	0.977273	32	32	0	1	12	0	10	0	0	0	10	0	0	0	11	1	0	0	12	0	3	0	0	0	8	0	0	0	9	0	0	0
ENSG00000176410	DNAJC30		12	12	0	0	24	24	0	1	12	12	0	1	4	0	6	0	4	0	2	0	0	0	4	0	4	0	3	0	3	0	1	0	0	0	0	0	3	0	2	0
ENSG00000177613	CSTF2T		12	12	0	0.075	20	19	1	0.95	8	7	1	0.875	0	0	10	1	0	0	0	0	0	0	0	0	9	0	0	1	3	0	0	0	0	0	0	0	0	0	4	0
ENSG00000177951	BET1L		12	10	2	-0.0425532	47	45	2	0.957447	35	35	0	1	9	0	9	1	8	1	7	0	4	0	1	0	7	0	7	0	8	0	7	0	5	0	1	0	1	0	6	0
ENSG00000180921	FAM83H		12	12	0	0	21	21	0	1	9	9	0	1	3	0	0	0	9	0	2	0	1	0	6	0	0	0	2	0	0	0	4	0	1	0	1	0	1	0	0	0
ENSG00000182446	NPLOC4		12	12	0	0	41	41	0	1	29	29	0	1	8	0	9	0	6	0	5	0	5	0	4	0	4	0	4	0	7	0	4	0	4	0	2	0	3	0	5	0
ENSG00000185813	PCYT2		12	12	0	0.0255682	44	41	3	0.931818	32	29	3	0.90625	6	0	6	0	4	0	10	3	6	0	4	0	5	0	5	0	5	0	2	0	6	3	5	0	2	0	4	0
ENSG00000186187	ZNRF1		12	6	6	-0.118577	23	14	9	0.608696	11	8	3	0.727273	2	1	0	0	2	1	2	6	2	0	4	1	2	0	2	0	0	0	0	0	1	3	0	0	3	0	2	0
ENSG00000196456	ZNF775		12	11	1	-0.0434783	23	22	1	0.956522	11	11	0	1	0	0	8	0	0	0	0	0	6	0	0	0	8	1	0	0	1	0	0	0	0	0	5	0	0	0	5	0
ENSG00000196730	DAPK1		12	12	0	0	41	41	0	1	29	29	0	1	13	0	0	0	0	0	13	0	2	0	0	0	13	0	12	0	0	0	0	0	10	0	0	0	0	0	7	0
ENSG00000204682	CASC10		12	11	1	-0.0714286	14	13	1	0.928571	2	2	0	1	5	1	0	0	0	0	8	0	0	0	0	0	0	0	0	0	0	0	0	0	2	0	0	0	0	0	0	0
ENSG00000284194	SCO2		12	12	0	0	30	30	0	1	18	18	0	1	4	0	7	0	4	0	5	0	0	0	6	0	4	0	3	0	4	0	3	0	2	0	0	0	2	0	4	0
ENSG00000118046	STK11	TSG	11	10	1	-0.0192308	52	51	1	0.980769	41	41	0	1	3	0	11	0	10	0	7	0	1	1	10	0	9	0	1	0	11	0	7	0	5	0	0	0	10	0	7	0
ENSG00000173674	EIF1AX		11	11	0	0	13	13	0	1	2	2	0	1	3	0	3	0	1	0	1	0	2	0	1	0	2	0	0	0	0	0	0	0	0	0	2	0	0	0	0	0
ENSG00000004455	AK2		11	10	1	-0.0526316	19	18	1	0.947368	8	8	0	1	2	0	2	0	3	0	8	1	2	0	1	0	0	0	2	0	1	0	1	0	1	0	2	0	1	0	0	0
ENSG00000005483	KMT2E		11	11	0	0.144737	19	17	2	0.894737	8	6	2	0.75	0	0	0	0	0	0	0	0	4	1	1	0	12	1	0	0	0	0	0	0	0	0	0	0	1	0	5	2
ENSG00000005801	ZNF195		11	11	0	0	15	15	0	1	4	4	0	1	0	0	0	0	0	0	7	0	3	0	3	0	2	0	0	0	0	0	0	0	2	0	0	0	2	0	0	0
ENSG00000033030	ZCCHC8	fusion	11	11	0	0	15	15	0	1	4	4	0	1	1	0	0	0	0	0	7	0	3	0	1	0	3	0	0	0	0	0	0	0	2	0	0	0	1	0	1	0
ENSG00000041988	THAP3		11	11	0	0.122222	20	18	2	0.9	9	7	2	0.777778	0	0	4	1	4	1	4	0	2	0	0	0	4	0	0	0	3	1	4	1	0	0	0	0	0	0	0	0
ENSG00000060491	OGFR		11	12	-1	0.0222222	56	56	0	1	45	44	1	0.977778	8	0	10	0	8	0	9	0	5	0	9	0	7	0	5	0	9	0	8	1	7	0	1	0	7	0	7	0
ENSG00000069011	PITX1		11	11	0	0	52	52	0	1	41	41	0	1	9	0	9	0	8	0	9	0	8	0	9	0	0	0	7	0	8	0	7	0	7	0	6	0	6	0	0	0
ENSG00000084676	NCOA1	fusion	11	5	6	-0.5	12	6	6	0.5	1	1	0	1	0	0	0	0	0	0	0	0	2	4	4	2	0	0	0	0	0	0	0	0	0	0	0	0	0	0	1	0
ENSG00000089006	SNX5		11	10	1	0.0197368	19	17	2	0.894737	8	7	1	0.875	3	0	6	1	0	0	5	1	0	0	0	0	3	0	1	0	4	1	0	0	2	0	0	0	0	0	0	0
ENSG00000099331	MYO9B		11	11	0	0	26	26	0	1	15	15	0	1	0	0	0	0	9	0	0	0	6	0	2	0	9	0	0	0	0	0	6	0	0	0	0	0	0	0	9	0
ENSG00000099785	2024-03-02		11	10	1	#DIV/0!	11	10	1	0.909091	0	0	0	#DIV/0!	3	0	0	0	0	0	2	1	0	0	3	0	2	0	0	0	0	0	0	0	0	0	0	0	0	0	0	0
ENSG00000101337	TM9SF4		11	10	1	-0.0132062	58	56	2	0.965517	47	46	1	0.978723	10	0	7	0	10	1	8	0	9	0	6	0	6	1	10	1	9	0	6	0	9	0	0	0	5	0	7	0
ENSG00000103111	MON1B		11	10	1	-0.0416667	24	23	1	0.958333	13	13	0	1	10	1	0	0	0	0	5	0	0	0	2	0	6	0	6	0	0	0	0	0	2	0	0	0	1	0	4	0
ENSG00000105137	SYDE1		11	11	0	0	21	21	0	1	10	10	0	1	8	0	0	0	6	0	7	0	0	0	0	0	0	0	4	0	0	0	3	0	3	0	0	0	0	0	0	0
ENSG00000108256	NUFIP2		11	11	0	0	23	23	0	1	12	12	0	1	6	0	0	0	0	0	10	0	0	0	0	0	7	0	3	0	0	0	0	0	8	0	0	0	0	0	1	0
ENSG00000108443	RPS6KB1		11	11	0	0	24	24	0	1	13	13	0	1	8	0	0	0	0	0	4	0	0	0	6	0	6	0	4	0	0	0	0	0	3	0	0	0	4	0	2	0
ENSG00000108582	CPD		11	8	3	-0.15	20	17	3	0.85	9	9	0	1	7	1	0	0	0	0	7	1	0	0	3	1	0	0	4	0	0	0	0	0	3	0	0	0	2	0	0	0
ENSG00000108773	KAT2A		11	11	0	0	27	27	0	1	16	16	0	1	5	0	5	0	5	0	4	0	0	0	5	0	3	0	5	0	3	0	2	0	4	0	0	0	2	0	0	0
ENSG00000108826	MRPL27		11	11	0	0	25	25	0	1	14	14	0	1	4	0	5	0	2	0	4	0	4	0	3	0	3	0	2	0	3	0	2	0	1	0	3	0	1	0	2	0
ENSG00000123395	ATG101		11	9	2	-0.0952381	21	19	2	0.904762	10	10	0	1	3	0	5	1	4	0	3	0	1	0	2	1	1	0	2	0	2	0	2	0	1	0	1	0	1	0	1	0
ENSG00000123415	SMUG1		11	11	0	0.1375	16	15	1	0.9375	5	4	1	0.8	1	0	7	1	1	0	2	0	2	0	2	0	0	0	1	0	3	1	0	0	0	0	0	0	0	0	0	0
ENSG00000125484	GTF3C4		11	11	0	0	23	23	0	1	12	12	0	1	7	0	7	0	0	0	5	0	0	0	4	0	0	0	6	0	1	0	0	0	3	0	0	0	2	0	0	0
ENSG00000126804	ZBTB1		11	11	0	0	24	24	0	1	13	13	0	1	2	0	0	0	0	0	9	0	0	0	1	0	12	0	0	0	0	0	0	0	0	0	0	0	0	0	13	0
ENSG00000132153	DHX30		11	10	1	-0.025641	39	38	1	0.974359	28	28	0	1	6	0	6	0	7	0	4	0	6	0	4	1	5	0	5	0	7	0	6	0	4	0	2	0	1	0	3	0
ENSG00000136816	TOR1B		11	10	1	-0.04	25	24	1	0.96	14	14	0	1	9	1	0	0	3	0	6	0	0	0	3	0	3	0	6	0	0	0	1	0	5	0	0	0	1	0	1	0
ENSG00000138092	CENPO		11	7	4	-0.122685	27	22	5	0.814815	16	15	1	0.9375	13	0	7	4	0	0	1	1	1	0	0	0	0	0	12	0	3	1	0	0	0	0	0	0	0	0	0	0
ENSG00000139725	RHOF		11	6	5	-0.138889	36	31	5	0.861111	25	25	0	1	10	3	0	0	0	0	9	0	0	0	7	0	5	2	9	0	0	0	0	0	6	0	0	0	6	0	4	0
ENSG00000140598	EFL1		11	12	-1	0.0714286	25	25	0	1	14	13	1	0.928571	6	0	0	0	6	0	0	0	7	0	0	0	6	0	5	0	0	0	3	0	0	0	0	0	0	0	5	1
ENSG00000141380	SS18	fusion	11	13	-2	0.133333	26	26	0	1	15	13	2	0.866667	6	0	0	0	0	0	5	0	4	0	6	0	5	0	4	1	0	0	0	0	4	1	0	0	0	0	5	0
ENSG00000143442	POGZ		11	9	2	-0.111111	18	16	2	0.888889	7	7	0	1	1	1	0	0	0	0	0	0	2	0	3	1	10	0	0	0	0	0	0	0	0	0	0	0	2	0	5	0
ENSG00000147955	SIGMAR1		11	11	0	0	14	14	0	1	3	3	0	1	2	0	2	0	2	0	2	0	2	0	2	0	2	0	1	0	1	0	0	0	0	0	0	0	0	0	1	0
ENSG00000148426	PROSER2		11	9	2	-0.0571429	35	33	2	0.942857	24	24	0	1	8	0	3	0	7	0	8	2	0	0	7	0	0	0	6	0	0	0	7	0	5	0	0	0	6	0	0	0
ENSG00000148719	DNAJB12		11	11	0	0	25	25	0	1	14	14	0	1	6	0	6	0	4	0	3	0	2	0	3	0	1	0	4	0	5	0	1	0	2	0	0	0	1	0	1	0
ENSG00000148840	PPRC1		11	11	0	0	19	19	0	1	8	8	0	1	4	0	9	0	0	0	3	0	0	0	0	0	3	0	1	0	3	0	0	0	3	0	0	0	0	0	1	0
ENSG00000148985	PGAP2		11	11	0	0	25	25	0	1	14	14	0	1	5	0	4	0	3	0	4	0	3	0	3	0	3	0	3	0	2	0	2	0	3	0	0	0	2	0	2	0
ENSG00000152147	GEMIN6		11	9	2	-0.0869565	23	21	2	0.913043	12	12	0	1	4	1	4	1	5	0	2	0	0	0	4	0	2	0	2	0	2	0	3	0	1	0	0	0	2	0	2	0
ENSG00000152990	ADGRA3		11	11	0	0.0628571	25	23	2	0.92	14	12	2	0.857143	8	0	0	0	0	0	11	2	0	0	4	0	0	0	1	1	0	0	0	0	10	1	0	0	1	0	0	0
ENSG00000153560	UBP1		11	11	0	0	27	27	0	1	16	16	0	1	6	0	5	0	0	0	5	0	1	0	6	0	4	0	4	0	4	0	0	0	4	0	0	0	0	0	4	0
ENSG00000154978	VOPP1		11	10	1	0.00140845	71	64	7	0.901408	60	54	6	0.9	10	1	12	1	9	1	8	1	8	1	12	1	5	1	9	1	13	1	4	1	7	1	1	0	12	1	8	1
ENSG00000160113	NR2F6		11	11	0	0	38	38	0	1	27	27	0	1	7	0	7	0	6	0	5	0	6	0	3	0	4	0	4	0	5	0	3	0	4	0	6	0	4	0	1	0
ENSG00000160214	RRP1		11	11	0	0	42	42	0	1	31	31	0	1	7	0	7	0	6	0	6	0	5	0	6	0	5	0	8	0	8	0	5	0	0	0	0	0	4	0	6	0
ENSG00000161904	LEMD2		11	11	0	0	28	28	0	1	17	17	0	1	6	0	5	0	4	0	4	0	2	0	5	0	2	0	5	0	4	0	3	0	3	0	0	0	1	0	1	0
ENSG00000161956	SENP3		11	11	0	0.1375	16	15	1	0.9375	5	4	1	0.8	2	0	4	0	4	1	1	0	0	0	3	0	1	0	1	0	1	0	2	1	0	0	0	0	0	0	0	0
ENSG00000162923	WDR26		11	12	-1	0.037037	38	38	0	1	27	26	1	0.962963	6	0	6	0	5	0	5	0	5	0	5	0	6	0	5	0	4	0	1	0	5	1	1	0	4	0	6	0
ENSG00000163848	ZNF148		11	11	0	0	14	14	0	1	3	3	0	1	0	0	0	0	0	0	0	0	0	0	2	0	12	0	0	0	0	0	0	0	0	0	0	0	1	0	2	0
ENSG00000164091	WDR82		11	11	0	0	29	29	0	1	18	18	0	1	5	0	8	0	6	0	5	0	0	0	0	0	5	0	2	0	6	0	0	0	5	0	0	0	0	0	5	0
ENSG00000164944	VIRMA		11	12	-1	0.0588235	28	28	0	1	17	16	1	0.941176	11	0	0	0	0	0	0	0	0	0	6	0	11	0	9	1	0	0	0	0	0	0	0	0	1	0	6	0
ENSG00000164976	MYORG		11	6	5	0.0185185	27	14	13	0.518519	16	8	8	0.5	0	0	0	0	0	0	14	12	0	0	0	0	0	1	0	0	0	0	0	0	8	8	0	0	0	0	0	0
ENSG00000165271	NOL6		11	11	0	0	39	39	0	1	28	28	0	1	10	0	10	0	3	0	8	0	0	0	2	0	6	0	7	0	8	0	0	0	7	0	0	0	0	0	6	0
ENSG00000167447	SMG8		11	0	11	0	36	0	36	0	25	0	25	0	0	10	0	1	0	0	0	11	0	0	0	9	0	5	0	8	0	1	0	0	0	10	0	0	0	6	0	0
ENSG00000167703	SLC43A2		11	10	1	-0.0588235	17	16	1	0.941176	6	6	0	1	0	0	0	0	8	1	8	0	0	0	0	0	0	0	0	0	0	0	1	0	5	0	0	0	0	0	0	0
ENSG00000168282	MGAT2		11	11	0	0	68	68	0	1	57	57	0	1	13	0	14	0	11	0	11	0	0	0	9	0	10	0	11	0	14	0	5	0	9	0	0	0	6	0	12	0
ENSG00000169100	SLC25A6		11	11	0	0	15	15	0	1	4	4	0	1	3	0	3	0	2	0	2	0	2	0	3	0	0	0	1	0	2	0	0	0	0	0	1	0	0	0	0	0
ENSG00000169180	XPO6		11	11	0	0	58	58	0	1	47	47	0	1	10	0	10	0	9	0	9	0	6	0	6	0	8	0	5	0	9	0	6	0	8	0	5	0	6	0	8	0
ENSG00000170852	KBTBD2		11	12	-1	0.0666667	26	26	0	1	15	14	1	0.933333	9	0	0	0	0	0	9	0	0	0	6	0	2	0	6	0	0	0	0	0	6	0	0	0	1	1	1	0
ENSG00000171425	ZNF581		11	11	0	0	44	44	0	1	33	33	0	1	7	0	7	0	7	0	7	0	6	0	6	0	4	0	6	0	6	0	4	0	5	0	3	0	5	0	4	0
ENSG00000172409	CLP1	fusion	11	11	0	0	34	34	0	1	23	23	0	1	12	0	0	0	11	0	11	0	0	0	0	0	0	0	11	0	0	0	6	0	6	0	0	0	0	0	0	0
ENSG00000172432	GTPBP2		11	8	3	-0.0696466	37	33	4	0.891892	26	25	1	0.961538	3	0	8	3	0	0	6	0	8	1	3	0	5	0	0	0	6	0	0	0	5	0	7	1	1	0	6	0
ENSG00000172466	ZNF24		11	11	0	0	21	21	0	1	10	10	0	1	1	0	0	0	0	0	7	0	3	0	4	0	6	0	0	0	0	0	0	0	2	0	3	0	3	0	2	0
ENSG00000173327	MAP3K11		11	10	1	-0.0222222	45	44	1	0.977778	34	34	0	1	7	0	6	0	8	0	7	0	5	1	6	0	5	0	6	0	2	0	7	0	7	0	0	0	6	0	6	0
ENSG00000173599	PC		11	11	0	0	16	16	0	1	5	5	0	1	3	0	3	0	1	0	3	0	3	0	3	0	0	0	1	0	2	0	0	0	2	0	0	0	0	0	0	0
ENSG00000174109	C16orf91		11	11	0	0	32	32	0	1	21	21	0	1	7	0	7	0	4	0	4	0	0	0	5	0	5	0	5	0	6	0	2	0	3	0	0	0	4	0	1	0
ENSG00000177192	PUS1		11	11	0	0	33	33	0	1	22	22	0	1	6	0	8	0	0	0	5	0	4	0	6	0	4	0	5	0	6	0	0	0	4	0	0	0	5	0	2	0
ENSG00000177352	CCDC71		11	11	0	0	35	35	0	1	24	24	0	1	11	0	12	0	0	0	0	0	0	0	4	0	8	0	6	0	12	0	0	0	0	0	0	0	1	0	5	0
ENSG00000179021	C3orf38		11	10	1	-0.015361	42	40	2	0.952381	31	30	1	0.967742	11	0	0	0	0	0	10	1	0	0	10	0	9	1	6	0	0	0	0	0	8	0	0	0	7	0	9	1
ENSG00000179041	RRS1		11	11	0	0	71	71	0	1	60	60	0	1	13	0	15	0	11	0	12	0	0	0	10	0	10	0	12	0	14	0	9	0	8	0	0	0	9	0	8	0
ENSG00000181555	SETD2	TSG	11	10	1	-0.0666667	15	14	1	0.933333	4	4	0	1	3	0	0	0	0	0	2	0	3	1	3	0	3	0	0	0	0	0	0	0	1	0	0	0	2	0	1	0
ENSG00000183155	RABIF		11	11	0	0	14	14	0	1	3	3	0	1	4	0	5	0	0	0	3	0	0	0	2	0	0	0	1	0	1	0	0	0	0	0	0	0	1	0	0	0
ENSG00000185800	DMWD		11	1	10	-0.099359	24	5	19	0.208333	13	4	9	0.307692	0	2	3	7	0	3	0	4	0	0	0	0	2	3	0	0	3	5	0	1	0	0	0	0	0	0	1	3
ENSG00000187713	TMEM203		11	5	6	-0.0716431	74	64	10	0.864865	63	59	4	0.936508	10	2	11	2	9	1	7	1	9	2	10	1	8	1	9	1	9	1	8	1	7	0	9	0	9	0	8	1
ENSG00000189046	ALKBH2		11	11	0	0	20	20	0	1	9	9	0	1	3	0	5	0	2	0	4	0	1	0	3	0	2	0	2	0	3	0	0	0	1	0	0	0	1	0	2	0
ENSG00000189306	RRP7A		11	10	1	0.0409207	34	28	6	0.823529	23	18	5	0.782609	3	1	8	2	2	0	7	2	0	0	2	0	6	1	2	1	3	3	3	0	3	1	0	0	2	0	5	0
ENSG00000198522	GPN1		11	11	0	0	16	16	0	1	5	5	0	1	3	0	4	0	2	0	2	0	3	0	1	0	1	0	2	0	0	0	1	0	0	0	0	0	1	0	1	0
ENSG00000206053	JPT2		11	12	-1	0.0588235	28	28	0	1	17	16	1	0.941176	4	0	4	0	5	0	4	0	4	0	4	0	3	0	2	0	3	1	2	0	2	0	3	0	2	0	2	0
ENSG00000227500	SCAMP4		11	11	0	0	16	16	0	1	5	5	0	1	3	0	3	0	2	0	3	0	1	0	3	0	1	0	2	0	3	0	0	0	0	0	0	0	0	0	0	0
ENSG00000235106	BRD3OS		11	11	0	0	14	14	0	1	3	3	0	1	0	0	3	0	6	0	0	0	0	0	5	0	0	0	0	0	1	0	1	0	0	0	0	0	1	0	0	0
ENSG00000244005	NFS1		11	0	11	0	33	0	33	0	22	0	22	0	0	6	0	0	0	4	0	6	0	6	0	5	0	6	0	7	0	0	0	4	0	6	0	0	0	2	0	3
ENSG00000247556	OIP5-AS1		11	11	0	0	26	26	0	1	15	15	0	1	6	0	0	0	0	0	4	0	5	0	5	0	6	0	3	0	0	0	0	0	2	0	2	0	4	0	4	0
ENSG00000269335	IKBKG		11	4	7	-0.0714286	21	9	12	0.428571	10	5	5	0.5	2	2	2	3	1	0	1	2	1	2	1	2	1	1	1	1	0	0	1	0	0	0	1	2	1	1	1	1
ENSG00000275342	PRAG1		11	7	4	-0.0151515	33	22	11	0.666667	22	15	7	0.681818	10	5	0	0	0	0	6	4	0	0	0	0	6	2	8	5	0	0	0	0	4	1	0	0	0	0	3	1
ENSG00000005339	CREBBP	oncogene, TSG, fusion	10	12	-2	0.285714	17	17	0	1	7	5	2	0.714286	0	0	2	0	0	0	4	0	0	0	1	0	10	0	0	0	1	1	0	0	1	0	0	0	1	0	2	1
ENSG00000007047	MARK4		10	6	4	-0.0138889	18	11	7	0.611111	8	5	3	0.625	0	0	2	2	2	1	2	1	2	1	2	1	1	1	0	0	1	1	1	1	2	0	0	0	1	1	0	0
ENSG00000028203	VEZT		10	10	0	0	27	27	0	1	17	17	0	1	4	0	0	0	4	0	7	0	0	0	6	0	6	0	4	0	0	0	0	0	4	0	0	0	4	0	5	0
ENSG00000055130	CUL1		10	10	0	0	39	39	0	1	29	29	0	1	6	0	4	0	6	0	7	0	6	0	4	0	6	0	4	0	0	0	5	0	4	0	5	0	4	0	7	0
ENSG00000058600	POLR3E		10	10	0	0	42	42	0	1	32	32	0	1	6	0	8	0	4	0	7	0	6	0	4	0	7	0	6	0	9	0	1	0	5	0	4	0	0	0	7	0
ENSG00000060642	PIGV		10	9	1	0.2	15	12	3	0.8	5	3	2	0.6	0	0	0	0	5	1	4	1	0	0	3	1	0	0	0	0	0	0	2	1	1	1	0	0	0	0	0	0
ENSG00000064545	TMEM161A		10	7	3	-0.166667	18	15	3	0.833333	8	8	0	1	3	1	3	1	2	0	1	0	3	0	2	0	1	1	2	0	2	0	0	0	0	0	2	0	1	0	1	0
ENSG00000065526	SPEN	TSG	10	10	0	0	30	30	0	1	20	20	0	1	0	0	9	0	0	0	1	0	9	0	3	0	8	0	0	0	2	0	0	0	0	0	9	0	2	0	7	0
ENSG00000070610	GBA2		10	7	3	-0.0635452	23	18	5	0.782609	13	11	2	0.846154	3	0	10	2	1	2	1	0	0	1	2	0	1	0	1	0	7	1	2	0	1	1	0	0	0	0	0	0
ENSG00000085274	MYNN		10	10	0	0	13	13	0	1	3	3	0	1	2	0	0	0	0	0	5	0	2	0	2	0	2	0	0	0	0	0	0	0	0	0	0	0	2	0	1	0
ENSG00000100099	HPS4		10	9	1	-0.0100334	23	21	2	0.913043	13	12	1	0.923077	0	0	14	2	0	0	1	0	2	0	0	0	4	0	0	0	11	1	0	0	0	0	0	0	0	0	1	0
ENSG00000100221	JOSD1		10	10	0	0	24	24	0	1	14	14	0	1	2	0	7	0	3	0	5	0	1	0	0	0	6	0	1	0	5	0	0	0	2	0	1	0	0	0	5	0
ENSG00000100395	L3MBTL2		10	9	1	-0.01	50	47	3	0.94	40	38	2	0.95	9	1	10	1	0	0	9	0	3	0	10	1	6	0	8	1	10	1	0	0	9	0	0	0	4	0	7	0
ENSG00000105732	ZNF574		10	10	0	0	26	26	0	1	16	16	0	1	9	0	12	0	0	0	0	0	0	0	2	0	3	0	8	0	8	0	0	0	0	0	0	0	0	0	0	0
ENSG00000105983	LMBR1		10	10	0	0	26	26	0	1	16	16	0	1	4	0	0	0	0	0	9	0	0	0	10	0	3	0	2	0	0	0	0	0	3	0	0	0	10	0	1	0
ENSG00000108179	PPIF		10	10	0	0	35	35	0	1	25	25	0	1	6	0	7	0	6	0	4	0	4	0	4	0	4	0	3	0	6	0	4	0	3	0	3	0	3	0	3	0
ENSG00000109381	ELF2		10	7	3	0.282051	13	8	5	0.615385	3	1	2	0.333333	0	0	0	0	0	0	3	2	4	2	0	0	1	1	0	0	0	0	0	0	1	2	0	0	0	0	0	0
ENSG00000109501	WFS1		10	7	3	-0.0893246	27	23	4	0.851852	17	16	1	0.941176	5	0	7	3	0	0	5	1	0	0	6	0	0	0	5	0	3	1	0	0	5	0	0	0	3	0	0	0
ENSG00000111412	C12orf49		10	10	0	0	18	18	0	1	8	8	0	1	0	0	5	0	0	0	5	0	0	0	4	0	4	0	0	0	3	0	0	0	2	0	0	0	0	0	3	0
ENSG00000115207	GTF3C2		10	11	-1	0.0383838	55	51	4	0.927273	45	40	5	0.888889	8	1	9	1	7	1	7	0	8	0	7	1	5	0	8	1	9	2	5	1	5	0	1	0	5	1	7	0
ENSG00000117593	DARS2		10	9	1	-0.0526316	19	18	1	0.947368	9	9	0	1	5	0	5	1	0	0	2	0	2	0	3	0	1	0	3	0	2	0	0	0	1	0	2	0	1	0	0	0
ENSG00000124160	NCOA5		10	10	0	0	23	23	0	1	13	13	0	1	0	0	7	0	0	0	7	0	0	0	4	0	5	0	0	0	4	0	0	0	6	0	0	0	0	0	3	0
ENSG00000124209	RAB22A		10	10	0	0.0297619	24	23	1	0.958333	14	13	1	0.928571	5	0	0	0	5	0	4	0	0	0	5	1	4	0	4	0	0	0	1	0	1	0	0	0	4	1	3	0
ENSG00000124782	RREB1		10	10	0	0	15	15	0	1	5	5	0	1	0	0	0	0	0	0	4	0	3	0	2	0	6	0	0	0	0	0	0	0	1	0	2	0	2	0	0	0
ENSG00000125089	SH3TC1		10	6	4	0	20	12	8	0.6	10	6	4	0.6	0	0	0	0	7	5	0	0	0	0	0	0	5	3	0	0	0	0	5	3	0	0	0	0	0	0	1	1
ENSG00000125454	SLC25A19		10	10	0	0	19	19	0	1	9	9	0	1	1	0	4	0	0	0	4	0	3	0	4	0	3	0	0	0	4	0	0	0	2	0	0	0	0	0	3	0
ENSG00000125817	CENPB		10	10	0	0	60	60	0	1	50	50	0	1	10	0	9	0	9	0	9	0	5	0	9	0	9	0	9	0	9	0	8	0	5	0	4	0	9	0	6	0
ENSG00000125912	NCLN		10	10	0	0	44	44	0	1	34	34	0	1	7	0	8	0	7	0	5	0	6	0	6	0	5	0	7	0	7	0	7	0	4	0	1	0	3	0	5	0
ENSG00000125967	NECAB3		10	10	0	0	19	19	0	1	9	9	0	1	4	0	4	0	3	0	4	0	4	0	0	0	0	0	3	0	1	0	1	0	1	0	3	0	0	0	0	0
ENSG00000132635	PCED1A		10	10	0	0.0240385	26	25	1	0.961538	16	15	1	0.9375	3	0	7	0	5	1	4	0	0	0	3	0	3	0	3	0	4	0	3	1	1	0	0	0	0	0	4	0
ENSG00000134291	TMEM106C		10	10	0	#DIV/0!	10	10	0	1	0	0	0	#DIV/0!	2	0	2	0	1	0	1	0	2	0	1	0	1	0	0	0	0	0	0	0	0	0	0	0	0	0	0	0
ENSG00000135763	URB2		10	10	0	0.0840336	17	16	1	0.941176	7	6	1	0.857143	2	0	14	1	0	0	0	0	0	0	0	0	0	0	1	0	5	1	0	0	0	0	0	0	0	0	0	0
ENSG00000135801	TAF5L		10	9	1	-0.05	20	19	1	0.95	10	10	0	1	0	0	18	1	0	0	0	0	0	0	0	0	1	0	0	0	10	0	0	0	0	0	0	0	0	0	0	0
ENSG00000136280	CCM2		10	10	0	0	37	37	0	1	27	27	0	1	6	0	6	0	5	0	5	0	5	0	5	0	5	0	5	0	5	0	4	0	0	0	4	0	5	0	4	0
ENSG00000138434	SSFA2		10	10	0	0.178571	14	13	1	0.928571	4	3	1	0.75	3	0	0	0	0	0	3	1	0	0	4	0	3	0	2	0	0	0	0	0	1	1	0	0	0	0	0	0
ENSG00000139131	YARS2		10	10	0	0	24	24	0	1	14	14	0	1	6	0	6	0	3	0	4	0	1	0	1	0	3	0	5	0	3	0	0	0	2	0	1	0	0	0	3	0
ENSG00000139620	KANSL2		10	10	0	0	16	16	0	1	6	6	0	1	3	0	4	0	2	0	1	0	2	0	2	0	2	0	2	0	3	0	0	0	1	0	0	0	0	0	0	0
ENSG00000142166	IFNAR1		10	10	0	0	17	17	0	1	7	7	0	1	3	0	0	0	0	0	10	0	0	0	1	0	3	0	1	0	0	0	0	0	3	0	0	0	0	0	3	0
ENSG00000143740	SNAP47		10	10	0	0	49	49	0	1	39	39	0	1	7	0	10	0	9	0	4	0	10	0	4	0	5	0	6	0	10	0	8	0	3	0	4	0	3	0	5	0
ENSG00000145685	LHFPL2		10	9	1	-0.04	25	24	1	0.96	15	15	0	1	15	1	0	0	2	0	3	0	0	0	0	0	4	0	8	0	0	0	2	0	2	0	0	0	0	0	3	0
ENSG00000145817	YIPF5		10	10	0	0	32	32	0	1	22	22	0	1	6	0	0	0	5	0	6	0	5	0	5	0	5	0	6	0	0	0	5	0	5	0	0	0	0	0	6	0
ENSG00000146872	TLK2		10	9	1	-0.0333333	30	29	1	0.966667	20	20	0	1	5	0	0	0	0	0	4	0	8	0	6	0	6	1	4	0	0	0	0	0	4	0	1	0	6	0	5	0
ENSG00000147162	OGT		10	11	-1	0.1	20	20	0	1	10	9	1	0.9	3	0	0	0	0	0	4	0	8	0	3	0	2	0	0	0	0	0	0	0	2	0	5	1	0	0	2	0
ENSG00000149483	TMEM138		10	10	0	0.133779	23	19	4	0.826087	13	9	4	0.692308	3	1	0	0	3	2	2	0	5	1	2	0	4	0	2	1	0	0	1	1	1	1	1	1	1	0	3	0
ENSG00000158615	PPP1R15B		10	10	0	0	15	15	0	1	5	5	0	1	6	0	0	0	0	0	2	0	1	0	2	0	4	0	1	0	0	0	0	0	1	0	1	0	1	0	1	0
ENSG00000160404	TOR2A		10	10	0	0	17	17	0	1	7	7	0	1	0	0	4	0	0	0	3	0	3	0	4	0	3	0	0	0	2	0	0	0	1	0	0	0	3	0	1	0
ENSG00000160613	PCSK7		10	6	4	-0.136905	24	19	5	0.791667	14	13	1	0.928571	0	0	0	0	7	2	6	2	0	0	0	0	6	1	0	0	0	0	3	0	3	0	0	0	0	0	7	1
ENSG00000161618	ALDH16A1		10	11	-1	0.111111	19	19	0	1	9	8	1	0.888889	4	0	3	0	2	0	3	0	4	0	1	0	2	0	3	0	2	1	1	0	1	0	0	0	0	0	1	0
ENSG00000164850	GPER1		10	6	4	-0.0401338	23	15	8	0.652174	13	9	4	0.692308	0	0	0	0	0	0	5	3	0	0	7	4	3	1	0	0	0	0	0	0	4	2	0	0	5	2	0	0
ENSG00000165527	ARF6		10	10	0	0	52	52	0	1	42	42	0	1	8	0	10	0	8	0	5	0	7	0	7	0	7	0	6	0	8	0	6	0	5	0	3	0	6	0	8	0
ENSG00000166925	TSC22D4		10	10	0	0	23	23	0	1	13	13	0	1	5	0	0	0	4	0	2	0	5	0	3	0	4	0	0	0	0	0	4	0	0	0	1	0	3	0	5	0
ENSG00000167693	NXN		10	10	0	0	19	19	0	1	9	9	0	1	5	0	0	0	7	0	7	0	0	0	0	0	0	0	3	0	0	0	3	0	3	0	0	0	0	0	0	0
ENSG00000167695	FAM57A		10	9	1	-0.025641	39	38	1	0.974359	29	29	0	1	8	1	9	0	6	0	8	0	0	0	0	0	7	0	6	0	5	0	6	0	8	0	0	0	0	0	4	0
ENSG00000167962	ZNF598		10	8	2	-0.0487805	41	39	2	0.95122	31	31	0	1	6	0	6	1	5	1	5	0	6	0	6	0	5	0	5	0	5	0	4	0	3	0	5	0	4	0	5	0
ENSG00000167978	SRRM2		10	10	0	0	20	20	0	1	10	10	0	1	2	0	9	0	0	0	2	0	0	0	1	0	6	0	1	0	4	0	0	0	1	0	0	0	0	0	4	0
ENSG00000168591	TMUB2		10	10	0	0	22	22	0	1	12	12	0	1	4	0	4	0	5	0	4	0	1	0	2	0	2	0	4	0	1	0	4	0	2	0	0	0	1	0	0	0
ENSG00000169359	SLC33A1		10	0	10	0	19	0	19	0	9	0	9	0	0	2	0	7	0	0	0	8	0	0	0	0	0	2	0	2	0	0	0	0	0	7	0	0	0	0	0	0
ENSG00000170265	ZNF282		10	8	2	-0.0387701	44	41	3	0.931818	34	33	1	0.970588	3	0	10	2	7	0	6	0	4	0	6	1	5	0	1	0	9	1	6	0	5	0	3	0	6	0	3	0
ENSG00000170473	PYM1		10	10	0	0	28	28	0	1	18	18	0	1	4	0	4	0	4	0	4	0	4	0	4	0	4	0	3	0	3	0	3	0	3	0	0	0	3	0	3	0
ENSG00000170633	RNF34		10	10	0	0	41	41	0	1	31	31	0	1	8	0	8	0	0	0	7	0	5	0	5	0	8	0	6	0	8	0	0	0	4	0	0	0	5	0	8	0
ENSG00000176915	ANKLE2		10	7	3	-0.0909091	33	30	3	0.909091	23	23	0	1	7	1	6	1	4	1	4	0	2	0	3	0	4	0	7	0	4	0	6	0	2	0	0	0	1	0	3	0
ENSG00000177045	SIX5		10	9	1	-0.0625	16	15	1	0.9375	6	6	0	1	5	0	3	1	2	0	1	0	2	0	2	0	0	0	2	0	0	0	1	0	1	0	1	0	1	0	0	0
ENSG00000177479	ARIH2		10	10	0	0	27	27	0	1	17	17	0	1	5	0	5	0	1	0	4	0	2	0	5	0	5	0	4	0	5	0	0	0	2	0	2	0	0	0	4	0
ENSG00000178104	PDE4DIP	fusion	10	7	3	0.125	16	10	6	0.625	6	3	3	0.5	0	0	0	0	3	1	0	0	4	5	3	0	0	0	0	0	0	0	0	0	0	0	2	3	1	0	0	0
ENSG00000179943	FIZ1		10	9	1	-0.0588235	17	16	1	0.941176	7	7	0	1	7	1	0	0	0	0	8	0	0	0	1	0	0	0	7	0	0	0	0	0	0	0	0	0	0	0	0	0
ENSG00000183495	EP400		10	10	0	0	12	12	0	1	2	2	0	1	0	0	0	0	0	0	0	0	1	0	5	0	6	0	0	0	0	0	0	0	0	0	0	0	2	0	0	0
ENSG00000184014	DENND5A		10	9	1	-0.047619	21	20	1	0.952381	11	11	0	1	3	1	5	0	0	0	3	0	3	0	0	0	6	0	0	0	3	0	0	0	2	0	3	0	0	0	3	0
ENSG00000184787	UBE2G2		10	10	0	0	25	25	0	1	15	15	0	1	5	0	9	0	1	0	2	0	5	0	0	0	3	0	2	0	7	0	0	0	0	0	2	0	0	0	4	0
ENSG00000185504	FAAP100		10	11	-1	0.037037	37	37	0	1	27	26	1	0.962963	6	0	10	0	3	0	3	0	3	0	4	0	8	0	6	0	10	1	3	0	0	0	0	0	1	0	6	0
ENSG00000188021	UBQLN2		10	9	1	-0.0416667	24	23	1	0.958333	14	14	0	1	5	1	7	0	0	0	4	0	0	0	2	0	5	0	4	0	3	0	0	0	1	0	0	0	1	0	5	0
ENSG00000197136	PCNX3		10	10	0	0	26	26	0	1	16	16	0	1	7	0	6	0	0	0	4	0	1	0	5	0	3	0	5	0	2	0	0	0	4	0	0	0	3	0	2	0
ENSG00000198824	CHAMP1		10	10	0	0	14	14	0	1	4	4	0	1	3	0	0	0	0	0	5	0	0	0	0	0	6	0	0	0	0	0	0	0	0	0	0	0	0	0	4	0
ENSG00000206560	ANKRD28		10	10	0	0	18	18	0	1	8	8	0	1	6	0	0	0	0	0	0	0	0	0	6	0	6	0	4	0	0	0	0	0	0	0	0	0	1	0	3	0
ENSG00000221838	AP4M1		10	9	1	-0.0526316	19	18	1	0.947368	9	9	0	1	4	0	0	0	5	1	0	0	5	0	4	0	0	0	1	0	0	0	3	0	0	0	0	0	5	0	0	0
ENSG00000242265	PEG10		10	10	0	0	42	42	0	1	32	32	0	1	13	0	0	0	0	0	20	0	0	0	0	0	9	0	11	0	0	0	0	0	19	0	0	0	0	0	2	0
ENSG00000255112	CHMP1B		10	0	10	0	44	0	44	0	34	0	34	0	0	10	0	6	0	6	0	8	0	1	0	7	0	6	0	6	0	4	0	5	0	7	0	0	0	5	0	7
ENSG00000255302	EID1		10	10	0	0	66	66	0	1	56	56	0	1	11	0	13	0	10	0	0	0	11	0	11	0	10	0	11	0	10	0	9	0	0	0	10	0	8	0	8	0
ENSG00000258429	PDF		10	0	10	0	30	0	30	0	20	0	20	0	0	6	0	6	0	0	0	5	0	0	0	7	0	6	0	5	0	6	0	0	0	5	0	0	0	3	0	1
ENSG00000271303	SRXN1		10	10	0	0	38	38	0	1	28	28	0	1	10	0	12	0	5	0	6	0	4	0	1	0	0	0	10	0	4	0	6	0	5	0	1	0	2	0	0	0
ENSG00000272391	POM121C		10	6	4	-0.0188828	41	27	14	0.658537	31	21	10	0.677419	4	2	6	3	3	3	5	2	3	2	2	1	4	1	5	2	6	2	3	2	3	2	0	1	0	0	4	1
ENSG00000275074	NUDT18		10	9	1	-0.05	20	19	1	0.95	10	10	0	1	2	0	0	0	7	1	0	0	0	0	6	0	4	0	0	0	0	0	5	0	0	0	0	0	5	0	0	0
ENSG00000198492	YTHDF2		9	8	1	-0.00747986	88	84	4	0.954545	79	76	3	0.962025	12	1	14	1	12	1	11	1	12	0	12	0	11	0	12	1	13	1	9	1	11	0	7	0	12	0	12	0
ENSG00000185728	YTHDF3		9	10	-1	0.0434783	32	32	0	1	23	22	1	0.956522	6	0	0	0	0	0	13	0	0	0	0	0	13	0	2	0	0	0	0	0	10	1	0	0	0	0	10	0
ENSG00000163435	ELF3	TSG	9	7	2	-0.0128205	39	32	7	0.820513	30	25	5	0.833333	13	4	0	0	0	0	8	0	0	0	11	3	0	0	11	3	0	0	0	0	3	0	0	0	11	2	0	0
ENSG00000010165	METTL13		9	9	0	0	33	33	0	1	24	24	0	1	5	0	7	0	3	0	5	0	4	0	4	0	5	0	7	0	7	0	0	0	4	0	1	0	1	0	4	0
ENSG00000020256	ZFP64		9	7	2	0.0357143	16	12	4	0.75	7	5	2	0.714286	4	2	0	1	0	0	8	1	0	0	0	0	0	0	0	1	0	0	0	0	5	1	0	0	0	0	0	0
ENSG00000031823	RANBP3		9	6	3	-0.0681818	20	15	5	0.75	11	9	2	0.818182	3	1	4	2	1	0	3	1	3	0	0	1	1	0	3	1	3	1	1	0	1	0	0	0	0	0	1	0
ENSG00000062194	GPBP1		9	8	1	-0.037037	27	26	1	0.962963	18	18	0	1	9	0	0	0	0	0	6	0	2	1	2	0	7	0	8	0	0	0	0	0	1	0	2	0	1	0	6	0
ENSG00000067182	TNFRSF1A		9	9	0	0	35	35	0	1	26	26	0	1	6	0	6	0	6	0	4	0	4	0	5	0	4	0	5	0	4	0	5	0	5	0	2	0	5	0	0	0
ENSG00000075292	ZNF638		9	9	0	0	16	16	0	1	7	7	0	1	5	0	0	0	0	0	4	0	2	0	1	0	4	0	2	0	0	0	0	0	2	0	0	0	2	0	1	0
ENSG00000081760	AACS		9	10	-1	0.5	11	11	0	1	2	1	1	0.5	2	0	3	0	2	0	1	0	1	0	1	0	1	0	0	0	0	0	1	0	0	0	0	0	0	1	0	0
ENSG00000085982	USP40		9	7	2	-0.0446429	16	13	3	0.8125	7	6	1	0.857143	6	1	0	0	0	0	3	1	0	0	4	1	0	0	5	1	0	0	0	0	0	0	0	0	1	0	0	0
ENSG00000089234	BRAP		9	8	1	#DIV/0!	9	8	1	0.888889	0	0	0	#DIV/0!	2	0	0	0	0	0	2	1	2	0	0	0	2	0	0	0	0	0	0	0	0	0	0	0	0	0	0	0
ENSG00000089351	GRAMD1A		9	4	5	0.0833333	12	5	7	0.416667	3	1	2	0.333333	2	1	0	1	0	1	1	1	1	1	1	1	0	1	0	0	0	1	0	0	1	0	0	1	0	0	0	0
ENSG00000091527	CDV3		9	9	0	0	36	36	0	1	27	27	0	1	6	0	7	0	4	0	5	0	4	0	6	0	4	0	5	0	6	0	1	0	5	0	2	0	4	0	4	0
ENSG00000100056	ESS2		9	8	1	-0.0454545	22	21	1	0.954545	13	13	0	1	5	0	6	1	2	0	0	0	3	0	4	0	1	0	0	0	5	0	2	0	0	0	5	0	1	0	0	0
ENSG00000100084	HIRA		9	10	-1	0.0714286	23	23	0	1	14	13	1	0.928571	3	0	4	0	0	0	4	0	4	0	4	0	4	0	0	0	2	1	0	0	3	0	4	0	0	0	4	0
ENSG00000100393	EP300	TSG, fusion	9	9	0	0	11	11	0	1	2	2	0	1	0	0	0	0	0	0	7	0	0	0	0	0	4	0	0	0	0	0	0	0	0	0	0	0	0	0	2	0
ENSG00000100426	ZBED4		9	7	2	-0.0578947	19	16	3	0.842105	10	9	1	0.9	0	0	3	3	0	0	6	0	0	0	0	0	7	0	0	0	0	1	0	0	5	0	0	0	0	0	4	0
ENSG00000101019	UQCC1		9	9	0	0	24	24	0	1	15	15	0	1	5	0	5	0	4	0	2	0	4	0	0	0	4	0	4	0	3	0	4	0	1	0	0	0	0	0	3	0
ENSG00000103066	PLA2G15		9	9	0	0.0314685	22	21	1	0.954545	13	12	1	0.923077	0	0	3	0	1	0	13	1	0	0	4	0	0	0	0	0	0	0	0	0	12	1	0	0	0	0	0	0
ENSG00000103222	ABCC1		9	11	-2	0.0408163	58	58	0	1	49	47	2	0.959184	15	0	0	0	0	0	14	0	12	0	10	0	7	0	11	1	0	0	0	0	11	1	10	0	8	0	7	0
ENSG00000104442	ARMC1		9	9	0	0	22	22	0	1	13	13	0	1	6	0	0	0	0	0	5	0	5	0	0	0	6	0	5	0	0	0	0	0	3	0	0	0	0	0	5	0
ENSG00000105229	PIAS4		9	8	1	-0.0833333	12	11	1	0.916667	3	3	0	1	0	0	5	1	0	0	5	0	0	0	1	0	0	0	0	0	3	0	0	0	0	0	0	0	0	0	0	0
ENSG00000106009	BRAT1		9	11	-2	0.0769231	35	35	0	1	26	24	2	0.923077	5	0	6	0	3	0	6	0	6	0	5	0	4	0	4	1	4	1	2	0	3	0	6	0	3	0	2	0
ENSG00000108219	TSPAN14		9	9	0	0.0197802	35	33	2	0.942857	26	24	2	0.923077	11	2	1	0	0	0	11	0	1	0	7	0	2	0	11	2	0	0	0	0	11	0	0	0	1	0	1	0
ENSG00000109861	CTSC		9	9	0	0	34	34	0	1	25	25	0	1	6	0	0	0	7	0	7	0	7	0	2	0	5	0	7	0	0	0	4	0	4	0	6	0	1	0	3	0
ENSG00000112685	EXOC2		9	9	0	0	12	12	0	1	3	3	0	1	5	0	0	0	0	0	4	0	0	0	0	0	3	0	1	0	0	0	0	0	1	0	0	0	0	0	1	0
ENSG00000114993	RTKN		9	8	1	-0.04	25	24	1	0.96	16	16	0	1	4	0	6	0	3	0	8	1	0	0	3	0	0	0	4	0	1	0	2	0	6	0	0	0	3	0	0	0
ENSG00000115306	SPTBN1		9	9	0	0	22	22	0	1	13	13	0	1	4	0	0	0	1	0	10	0	1	0	2	0	4	0	3	0	0	0	0	0	5	0	0	0	0	0	5	0
ENSG00000115526	CHST10		9	9	0	0	10	10	0	1	1	1	0	1	3	0	5	0	0	0	2	0	0	0	0	0	0	0	0	0	1	0	0	0	0	0	0	0	0	0	0	0
ENSG00000116977	LGALS8		9	6	3	-0.272727	11	8	3	0.727273	2	2	0	1	0	0	0	0	0	0	3	0	0	1	5	2	0	0	0	0	0	0	0	0	0	0	0	0	2	0	0	0
ENSG00000117262	GPR89A		9	0	9	-0.3	15	3	12	0.2	6	3	3	0.5	1	1	0	3	1	3	0	1	1	2	0	1	0	1	1	0	1	2	1	1	0	0	0	0	0	0	0	0
ENSG00000117305	HMGCL		9	9	0	0	20	20	0	1	11	11	0	1	0	0	4	0	3	0	3	0	4	0	3	0	3	0	0	0	0	0	2	0	2	0	3	0	2	0	2	0
ENSG00000119599	DCAF4		9	9	0	0	13	13	0	1	4	4	0	1	0	0	0	0	4	0	4	0	0	0	4	0	1	0	0	0	0	0	2	0	2	0	0	0	0	0	0	0
ENSG00000121851	POLR3GL		9	9	0	0	11	11	0	1	2	2	0	1	1	0	1	0	3	0	0	0	2	0	2	0	2	0	1	0	0	0	0	0	0	0	0	0	0	0	1	0
ENSG00000122390	NAA60		9	8	1	-0.03125	32	31	1	0.96875	23	23	0	1	6	0	7	0	3	1	5	0	2	0	6	0	2	0	4	0	7	0	2	0	3	0	1	0	4	0	2	0
ENSG00000122687	MRM2		9	0	9	0	44	0	44	0	35	0	35	0	0	6	0	8	0	6	0	6	0	4	0	8	0	6	0	7	0	9	0	1	0	4	0	0	0	8	0	6
ENSG00000124067	SLC12A4		9	5	4	-0.210526	19	15	4	0.789474	10	10	0	1	3	1	0	0	4	1	3	1	3	1	0	0	2	0	3	0	0	0	3	0	2	0	1	0	0	0	1	0
ENSG00000124201	ZNFX1		9	9	0	0	22	22	0	1	13	13	0	1	0	0	0	0	3	0	2	0	0	0	7	0	10	0	0	0	0	0	1	0	0	0	0	0	5	0	7	0
ENSG00000124275	MTRR		9	9	0	0	15	15	0	1	6	6	0	1	4	0	0	0	0	0	5	0	2	0	1	0	3	0	2	0	0	0	0	0	3	0	0	0	0	0	1	0
ENSG00000124942	AHNAK		9	10	-1	0.0588235	26	26	0	1	17	16	1	0.941176	9	0	0	0	1	0	10	0	1	0	5	0	0	0	6	0	0	0	0	0	6	1	0	0	4	0	0	0
ENSG00000125901	MRPS26		9	9	0	0	19	19	0	1	10	10	0	1	3	0	3	0	3	0	2	0	3	0	2	0	3	0	1	0	2	0	1	0	0	0	3	0	1	0	2	0
ENSG00000126883	NUP214	fusion	9	9	0	0	16	16	0	1	7	7	0	1	2	0	0	0	0	0	0	0	7	0	0	0	7	0	1	0	0	0	0	0	0	0	3	0	0	0	3	0
ENSG00000127580	WDR24		9	8	1	0.139706	17	13	4	0.764706	8	5	3	0.625	0	0	11	3	0	0	0	0	0	0	0	0	2	1	0	0	4	2	0	0	0	0	0	0	0	0	1	1
ENSG00000128590	DNAJB9		9	9	0	0	30	30	0	1	21	21	0	1	4	0	0	0	0	0	9	0	4	0	7	0	6	0	1	0	0	0	0	0	7	0	2	0	6	0	5	0
ENSG00000130202	NECTIN2		9	9	0	0.00878049	50	48	2	0.96	41	39	2	0.95122	8	1	10	1	7	0	7	0	9	0	7	0	0	0	7	1	8	1	6	0	6	0	5	0	7	0	0	0
ENSG00000130299	GTPBP3		9	8	1	-0.0666667	15	14	1	0.933333	6	6	0	1	0	0	4	1	3	0	4	0	1	0	0	0	2	0	0	0	2	0	2	0	2	0	0	0	0	0	0	0
ENSG00000130703	OSBPL2		9	9	0	0	19	19	0	1	10	10	0	1	0	0	0	0	4	0	3	0	4	0	3	0	5	0	0	0	0	0	2	0	1	0	0	0	4	0	3	0
ENSG00000131043	AAR2		9	9	0	0	49	49	0	1	40	40	0	1	11	0	12	0	8	0	10	0	3	0	1	0	4	0	9	0	12	0	8	0	7	0	2	0	1	0	1	0
ENSG00000132182	NUP210		9	7	2	-0.0396104	44	41	3	0.931818	35	34	1	0.971429	7	1	8	0	0	0	6	0	8	1	6	1	6	0	5	0	5	1	0	0	5	0	9	0	5	0	5	0
ENSG00000132405	TBC1D14		9	9	0	0	23	23	0	1	14	14	0	1	6	0	3	0	5	0	5	0	3	0	0	0	1	0	5	0	1	0	5	0	2	0	0	0	0	0	1	0
ENSG00000135631	RAB11FIP5		9	0	9	-0.2	15	2	13	0.133333	6	2	4	0.333333	0	9	0	0	2	4	0	0	0	0	0	0	0	0	0	3	0	0	2	1	0	0	0	0	0	0	0	0
ENSG00000135677	GNS		9	9	0	0	13	13	0	1	4	4	0	1	4	0	0	0	1	0	3	0	0	0	2	0	3	0	2	0	0	0	0	0	0	0	0	0	1	0	1	0
ENSG00000136026	CKAP4		9	10	-1	0.0203297	65	64	1	0.984615	56	54	2	0.964286	10	1	11	0	10	0	11	0	0	0	12	0	10	0	9	1	11	1	9	0	10	0	0	0	9	0	6	0
ENSG00000136048	DRAM1		9	7	2	0.111111	18	12	6	0.666667	9	5	4	0.555556	6	2	0	0	0	0	4	1	0	0	0	2	2	1	0	0	0	0	0	0	2	2	0	0	0	0	3	2
ENSG00000136478	TEX2		9	8	1	0.0952381	21	16	5	0.761905	12	8	4	0.666667	0	1	0	0	4	1	8	2	0	0	4	1	0	0	0	1	0	0	1	1	4	1	0	0	3	1	0	0
ENSG00000139842	CUL4A		9	10	-1	0.0995475	26	24	2	0.923077	17	14	3	0.823529	3	1	3	0	5	0	3	0	4	0	4	0	2	1	3	1	3	0	0	0	2	0	1	0	3	1	2	1
ENSG00000140044	JDP2		9	9	0	0	28	28	0	1	19	19	0	1	6	0	7	0	0	0	7	0	1	0	0	0	7	0	5	0	7	0	0	0	6	0	0	0	0	0	1	0
ENSG00000141564	RPTOR		9	9	0	0	21	21	0	1	12	12	0	1	7	0	5	0	0	0	7	0	0	0	2	0	0	0	4	0	1	0	0	0	6	0	0	0	1	0	0	0
ENSG00000143951	WDPCP		9	0	9	0	10	0	10	0	1	0	1	0	0	0	0	0	0	0	0	6	0	0	0	1	0	3	0	0	0	0	0	0	0	1	0	0	0	0	0	0
ENSG00000149091	DGKZ		9	9	0	0.05	24	22	2	0.916667	15	13	2	0.866667	4	1	3	0	3	0	3	0	3	1	4	0	2	0	3	1	2	0	2	0	0	0	0	0	3	1	3	0
ENSG00000149636	DSN1		9	10	-1	0.131818	20	19	1	0.95	11	9	2	0.818182	4	0	5	0	0	0	4	0	4	1	0	0	2	0	3	0	4	1	0	0	1	1	0	0	0	0	1	0
ENSG00000158669	GPAT4		9	8	1	-0.0129121	65	63	2	0.969231	56	55	1	0.982143	14	0	16	0	5	1	11	0	3	1	2	0	12	0	12	0	16	0	6	1	11	0	4	0	1	0	5	0
ENSG00000158796	DEDD		9	9	0	0	29	29	0	1	20	20	0	1	4	0	5	0	5	0	4	0	3	0	5	0	3	0	4	0	4	0	5	0	4	0	0	0	0	0	3	0
ENSG00000160194	NDUFV3		9	9	0	0	20	20	0	1	11	11	0	1	0	0	5	0	5	0	3	0	2	0	0	0	5	0	0	0	5	0	3	0	0	0	0	0	0	0	3	0
ENSG00000160208	RRP1B		9	8	1	-0.0186813	35	33	2	0.942857	26	25	1	0.961538	8	0	11	2	1	0	5	0	2	0	1	0	5	0	5	0	10	1	1	0	2	0	2	0	1	0	4	0
ENSG00000160209	PDXK		9	9	0	0	24	24	0	1	15	15	0	1	6	0	0	0	1	0	5	0	3	0	4	0	5	0	6	0	0	0	0	0	3	0	0	0	4	0	2	0
ENSG00000160570	DEDD2		9	9	0	0	57	57	0	1	48	48	0	1	9	0	10	0	8	0	9	0	7	0	7	0	7	0	9	0	8	0	7	0	8	0	6	0	5	0	5	0
ENSG00000160688	FLAD1		9	9	0	0	23	23	0	1	14	14	0	1	2	0	8	0	3	0	1	0	3	0	5	0	1	0	1	0	8	0	1	0	1	0	0	0	2	0	1	0
ENSG00000162413	KLHL21		9	9	0	0	24	24	0	1	15	15	0	1	0	0	1	0	12	0	10	0	1	0	0	0	0	0	0	0	0	0	8	0	6	0	1	0	0	0	0	0
ENSG00000162522	KIAA1522		9	9	0	0	26	26	0	1	17	17	0	1	3	0	0	0	8	0	4	0	5	0	6	0	0	0	3	0	0	0	7	0	2	0	0	0	5	0	0	0
ENSG00000163608	NEPRO		9	9	0	0	42	42	0	1	33	33	0	1	10	0	6	0	9	0	2	0	0	0	9	0	6	0	8	0	6	0	7	0	0	0	0	0	4	0	8	0
ENSG00000163703	CRELD1		9	0	9	0	16	0	16	0	7	0	7	0	0	0	0	4	0	4	0	4	0	4	0	0	0	0	0	0	0	3	0	2	0	2	0	0	0	0	0	0
ENSG00000165282	PIGO		9	9	0	0.25	12	11	1	0.916667	3	2	1	0.666667	3	1	3	0	0	0	2	0	0	0	3	0	0	0	2	1	0	0	0	0	0	0	0	0	0	0	0	0
ENSG00000166887	VPS39		9	8	1	-0.0526316	19	18	1	0.947368	10	10	0	1	0	0	0	0	4	0	6	1	2	0	0	0	6	0	0	0	0	0	1	0	1	0	0	0	0	0	8	0
ENSG00000167625	ZNF526		9	9	0	#DIV/0!	9	9	0	1	0	0	0	#DIV/0!	0	0	9	0	0	0	0	0	0	0	0	0	0	0	0	0	0	0	0	0	0	0	0	0	0	0	0	0
ENSG00000167699	GLOD4		9	7	2	-0.181818	11	9	2	0.818182	2	2	0	1	1	0	1	0	1	0	2	0	2	1	1	1	1	0	0	0	0	0	1	0	0	0	0	0	0	0	1	0
ENSG00000167977	KCTD5		9	9	0	0.00868726	37	36	1	0.972973	28	27	1	0.964286	5	0	10	1	7	0	4	0	0	0	5	0	5	0	3	0	7	1	1	0	4	0	0	0	5	0	7	0
ENSG00000167985	SDHAF2	TSG	9	0	9	0	23	0	23	0	14	0	14	0	0	4	0	4	0	3	0	3	0	3	0	4	0	2	0	2	0	2	0	2	0	2	0	1	0	3	0	2
ENSG00000168003	SLC3A2		9	9	0	0	25	25	0	1	16	16	0	1	4	0	5	0	4	0	2	0	3	0	4	0	3	0	3	0	3	0	2	0	1	0	3	0	1	0	3	0
ENSG00000168014	C2CD3		9	0	9	0	18	0	18	0	9	0	9	0	0	4	0	2	0	3	0	2	0	3	0	2	0	2	0	3	0	0	0	1	0	1	0	1	0	1	0	2
ENSG00000169375	SIN3A		9	9	0	0	47	47	0	1	38	38	0	1	8	0	10	0	2	0	6	0	6	0	7	0	8	0	9	0	9	0	0	0	6	0	0	0	5	0	9	0
ENSG00000169398	PTK2		9	9	0	0	21	21	0	1	12	12	0	1	4	0	0	0	4	0	4	0	3	0	4	0	2	0	2	0	0	0	3	0	1	0	2	0	3	0	1	0
ENSG00000170846	AC093323.1		9	9	0	0	41	41	0	1	32	32	0	1	7	0	8	0	5	0	7	0	7	0	7	0	0	0	4	0	8	0	2	0	6	0	7	0	5	0	0	0
ENSG00000171813	PWWP2B		9	8	1	-0.0526316	19	18	1	0.947368	10	10	0	1	2	1	0	0	0	0	9	0	0	0	7	0	0	0	1	0	0	0	0	0	3	0	0	0	6	0	0	0
ENSG00000172273	HINFP		9	8	1	0.233333	15	11	4	0.733333	6	3	3	0.5	0	0	0	0	3	1	3	1	0	0	3	1	2	1	0	0	0	0	0	0	1	1	0	0	1	1	1	1
ENSG00000172831	CES2		9	7	2	0.0192308	13	10	3	0.769231	4	3	1	0.75	0	0	6	2	4	1	0	0	0	0	0	0	0	0	0	0	0	1	3	0	0	0	0	0	0	0	0	0
ENSG00000175215	CTDSP2		9	9	0	0	35	35	0	1	26	26	0	1	2	0	9	0	7	0	6	0	0	0	7	0	4	0	0	0	9	0	6	0	3	0	0	0	5	0	3	0
ENSG00000175224	ATG13		9	10	-1	0.047619	30	30	0	1	21	20	1	0.952381	5	0	7	0	5	0	3	0	3	0	4	0	3	0	3	1	4	0	1	0	3	0	4	0	4	0	1	0
ENSG00000176894	PXMP2		9	5	4	-0.4	10	6	4	0.6	1	1	0	1	1	0	1	1	1	1	1	0	1	1	1	1	0	0	0	0	0	0	0	0	0	0	0	0	1	0	0	0
ENSG00000179314	WSCD1		9	7	2	#DIV/0!	9	7	2	0.777778	0	0	0	#DIV/0!	0	0	7	2	0	0	0	0	0	0	0	0	0	0	0	0	0	0	0	0	0	0	0	0	0	0	0	0
ENSG00000180233	ZNRF2		9	8	1	0.0318182	20	17	3	0.85	11	9	2	0.818182	5	1	0	0	3	1	4	0	0	0	0	0	5	1	2	1	0	0	2	0	0	0	0	0	0	0	5	1
ENSG00000182108	DEXI		9	9	0	0.0105882	34	33	1	0.970588	25	24	1	0.96	5	0	8	1	5	0	4	0	3	0	4	0	4	0	5	0	4	1	4	0	3	0	1	0	4	0	3	0
ENSG00000182473	EXOC7		9	7	2	-0.0362976	38	34	4	0.894737	29	27	2	0.931034	3	0	10	3	6	1	5	0	0	0	5	0	5	0	4	0	8	0	5	1	4	1	0	0	2	0	4	0
ENSG00000185722	ANKFY1		9	8	1	-0.0666667	15	14	1	0.933333	6	6	0	1	10	1	0	0	0	0	4	0	0	0	0	0	0	0	5	0	0	0	0	0	1	0	0	0	0	0	0	0
ENSG00000186470	BTN3A2		9	9	0	0	12	12	0	1	3	3	0	1	0	0	0	0	0	0	2	0	0	0	0	0	10	0	0	0	0	0	0	0	0	0	0	0	0	0	3	0
ENSG00000186834	HEXIM1		9	8	1	-0.0238095	42	41	1	0.97619	33	33	0	1	14	1	0	0	3	0	10	0	1	0	4	0	9	0	13	0	0	0	2	0	8	0	0	0	5	0	5	0
ENSG00000186866	POFUT2		9	9	0	0	17	17	0	1	8	8	0	1	0	0	1	0	2	0	5	0	4	0	2	0	3	0	0	0	0	0	0	0	5	0	3	0	0	0	0	0
ENSG00000188064	WNT7B		9	7	2	-0.0310559	23	19	4	0.826087	14	12	2	0.857143	10	2	0	0	9	2	0	0	0	0	0	0	0	0	10	2	0	0	2	0	0	0	0	0	0	0	0	0
ENSG00000188707	ZBED6CL		9	9	0	0.0555556	18	17	1	0.944444	9	8	1	0.888889	0	0	0	0	0	0	10	0	7	1	0	0	0	0	0	0	0	0	0	0	4	0	4	1	0	0	0	0
ENSG00000198176	TFDP1		9	9	0	0	25	25	0	1	16	16	0	1	2	0	5	0	5	0	3	0	3	0	4	0	3	0	4	0	2	0	1	0	1	0	3	0	4	0	1	0
ENSG00000198715	GLMP		9	9	0	0	18	18	0	1	9	9	0	1	3	0	4	0	3	0	2	0	2	0	2	0	2	0	0	0	4	0	1	0	1	0	0	0	2	0	1	0
ENSG00000198783	ZNF830		9	9	0	0	14	14	0	1	5	5	0	1	6	0	0	0	0	0	4	0	0	0	0	0	4	0	4	0	0	0	0	0	1	0	0	0	0	0	0	0
ENSG00000204237	OXLD1		9	9	0	0	51	51	0	1	42	42	0	1	9	0	9	0	9	0	5	0	6	0	8	0	5	0	7	0	7	0	7	0	4	0	6	0	6	0	5	0
ENSG00000204634	TBC1D8		9	9	0	0	20	20	0	1	11	11	0	1	8	0	0	0	6	0	6	0	0	0	0	0	0	0	7	0	0	0	4	0	0	0	0	0	0	0	0	0
ENSG00000226049	TLK2P1		9	0	9	0	21	0	21	0	12	0	12	0	0	5	0	0	0	0	0	4	0	0	0	6	0	6	0	0	0	0	0	0	0	6	0	0	0	6	0	0
ENSG00000228300	C19orf24		9	9	0	0	20	20	0	1	11	11	0	1	3	0	3	0	3	0	3	0	3	0	3	0	2	0	2	0	2	0	1	0	2	0	2	0	1	0	1	0
ENSG00000234449	FAM239A		9	0	9	0	11	0	11	0	2	0	2	0	0	0	0	0	0	5	0	0	0	0	0	0	0	6	0	0	0	0	0	1	0	0	0	0	0	0	0	1
ENSG00000241945	PWP2		9	9	0	0.0155172	29	28	1	0.965517	20	19	1	0.95	6	1	6	0	0	0	3	0	6	0	4	0	3	0	4	1	5	0	0	0	0	0	1	0	4	0	5	0
ENSG00000273154	AL121845.3		9	0	9	-0.2	15	2	13	0.133333	6	2	4	0.333333	0	3	0	0	0	0	1	5	0	0	0	3	1	2	0	0	0	0	0	0	1	2	0	0	0	1	1	1
ENSG00000275464	FP565260.1		9	0	9	0	29	0	29	0	20	0	20	0	0	7	0	6	0	0	0	3	0	6	0	4	0	3	0	5	0	5	0	0	0	0	0	1	0	4	0	5
ENSG00000282034	AC106886.5		9	0	9	-0.0185185	36	2	34	0.0555556	27	2	25	0.0740741	0	7	0	12	1	1	0	7	0	0	1	3	0	4	0	4	0	10	1	1	0	5	0	0	1	3	0	2
ENSG00000117318	ID3	TSG	8	8	0	0	23	23	0	1	15	15	0	1	3	0	4	0	4	0	3	0	3	0	3	0	3	0	2	0	3	0	1	0	2	0	3	0	1	0	3	0
ENSG00000175376	EIF1AD		8	8	0	0	10	10	0	1	2	2	0	1	3	0	0	0	0	0	1	0	0	0	3	0	3	0	0	0	0	0	0	0	0	0	0	0	1	0	1	0
ENSG00000007202	KIAA0100		8	8	0	0.0188235	25	24	1	0.96	17	16	1	0.941176	7	0	4	1	3	0	5	0	2	0	2	0	1	0	6	0	4	1	0	0	2	0	0	0	2	0	2	0
ENSG00000019995	ZRANB1		8	7	1	-0.018315	21	19	2	0.904762	13	12	1	0.923077	0	0	0	0	0	0	12	2	0	0	4	0	3	0	0	1	0	0	0	0	9	0	0	0	1	0	2	0
ENSG00000023041	ZDHHC6		8	8	0	0	18	18	0	1	10	10	0	1	4	0	4	0	0	0	4	0	0	0	3	0	3	0	4	0	1	0	0	0	3	0	0	0	2	0	0	0
ENSG00000033050	ABCF2		8	0	8	0	35	0	35	0	27	0	27	0	0	7	0	10	0	4	0	2	0	4	0	4	0	4	0	7	0	7	0	3	0	3	0	2	0	2	0	3
ENSG00000048140	TSPAN17		8	8	0	0	21	21	0	1	13	13	0	1	5	0	5	0	4	0	3	0	0	0	4	0	0	0	5	0	1	0	4	0	0	0	0	0	3	0	0	0
ENSG00000049759	NEDD4L		8	7	1	-0.1	10	9	1	0.9	2	2	0	1	4	0	0	0	0	0	3	1	2	0	0	0	0	0	0	0	0	0	0	0	2	0	0	0	0	0	0	0
ENSG00000068878	PSME4		8	9	-1	0.0833333	20	20	0	1	12	11	1	0.916667	4	0	0	0	0	0	4	0	3	0	5	0	4	0	2	1	0	0	0	0	3	0	2	0	2	0	2	0
ENSG00000069509	FUNDC1		8	8	0	0	15	15	0	1	7	7	0	1	2	0	2	0	2	0	2	0	2	0	3	0	2	0	2	0	0	0	1	0	2	0	0	0	1	0	1	0
ENSG00000072042	RDH11		8	0	8	0	25	0	25	0	17	0	17	0	0	4	0	7	0	4	0	2	0	2	0	3	0	3	0	4	0	4	0	1	0	1	0	1	0	3	0	3
ENSG00000078246	TULP3		8	8	0	0	10	10	0	1	2	2	0	1	0	0	0	0	7	0	0	0	0	0	3	0	0	0	0	0	0	0	0	0	0	0	0	0	2	0	0	0
ENSG00000078902	TOLLIP		8	5	3	-0.0785714	28	23	5	0.821429	20	18	2	0.9	6	3	2	0	3	1	6	1	2	0	2	0	2	0	3	1	3	0	3	0	6	1	0	0	2	0	1	0
ENSG00000080845	DLGAP4		8	3	5	-0.208791	21	15	6	0.714286	13	12	1	0.923077	4	1	0	0	4	2	4	2	1	1	1	0	1	0	2	0	0	0	4	0	4	1	0	0	1	0	1	0
ENSG00000084731	KIF3C		8	8	0	0.1875	16	13	3	0.8125	8	5	3	0.625	8	3	0	0	0	0	5	0	0	0	0	0	0	0	5	3	0	0	0	0	0	0	0	0	0	0	0	0
ENSG00000086015	MAST2		8	8	0	0	11	11	0	1	3	3	0	1	1	0	1	0	0	0	4	0	0	0	2	0	3	0	0	0	0	0	0	0	1	0	0	0	1	0	1	0
ENSG00000087157	PGS1		8	8	0	0	10	10	0	1	2	2	0	1	2	0	0	0	3	0	1	0	1	0	0	0	3	0	0	0	0	0	0	0	0	0	0	0	0	0	2	0
ENSG00000088256	GNA11	oncogene	8	6	2	-0.0666667	20	17	3	0.85	12	11	1	0.916667	3	0	7	2	0	0	6	1	0	0	1	0	0	0	2	0	4	1	0	0	5	0	0	0	0	0	0	0
ENSG00000088448	ANKRD10		8	9	-1	0.111111	17	17	0	1	9	8	1	0.888889	0	0	0	0	1	0	4	0	3	0	0	0	9	0	0	0	0	0	0	0	0	0	1	1	0	0	7	0
ENSG00000091073	DTX2		8	6	2	0.0952381	15	10	5	0.666667	7	4	3	0.571429	4	2	0	0	3	2	0	0	0	0	0	0	3	1	3	2	0	0	1	1	0	0	0	0	0	0	0	0
ENSG00000095261	PSMD5		8	8	0	0	13	13	0	1	5	5	0	1	3	0	0	0	3	0	1	0	2	0	2	0	2	0	4	0	0	0	0	0	0	0	0	0	1	0	0	0
ENSG00000100105	PATZ1	TSG, fusion	8	7	1	-0.04	25	24	1	0.96	17	17	0	1	0	0	12	1	0	0	11	0	0	0	1	0	0	0	0	0	8	0	0	0	9	0	0	0	0	0	0	0
ENSG00000100601	ALKBH1		8	8	0	0	13	13	0	1	5	5	0	1	5	0	0	0	0	0	4	0	0	0	0	0	4	0	1	0	0	0	0	0	1	0	0	0	0	0	3	0
ENSG00000101152	DNAJC5		8	8	0	0.00745573	37	36	1	0.972973	29	28	1	0.965517	8	0	8	1	4	0	4	0	3	0	7	0	2	0	4	0	8	1	3	0	4	0	0	0	7	0	2	0
ENSG00000101191	DIDO1		8	9	-1	0.0526316	27	27	0	1	19	18	1	0.947368	2	0	0	0	0	0	8	0	1	0	6	0	10	0	0	0	0	0	0	0	6	0	0	0	5	0	7	1
ENSG00000101210	EEF1A2		8	8	0	0	9	9	0	1	1	1	0	1	3	0	2	0	0	0	0	0	2	0	2	0	0	0	0	0	1	0	0	0	0	0	0	0	0	0	0	0
ENSG00000103064	SLC7A6		8	7	1	-0.0526316	19	18	1	0.947368	11	11	0	1	0	0	0	0	0	0	8	1	2	0	0	0	8	0	0	0	0	0	0	0	7	0	0	0	0	0	4	0
ENSG00000103091	WDR59		8	6	2	-0.042885	27	23	4	0.851852	19	17	2	0.894737	0	0	6	1	0	0	6	1	0	0	6	1	5	1	0	0	0	0	0	0	6	1	0	0	5	0	6	1
ENSG00000103168	TAF1C		8	8	0	0	10	10	0	1	2	2	0	1	0	0	0	0	0	0	0	0	3	0	7	0	0	0	0	0	0	0	0	0	0	0	0	0	2	0	0	0
ENSG00000103415	HMOX2		8	8	0	0	26	26	0	1	18	18	0	1	3	0	4	0	4	0	4	0	4	0	4	0	3	0	3	0	3	0	3	0	3	0	0	0	3	0	3	0
ENSG00000103429	BFAR		8	8	0	0	57	57	0	1	49	49	0	1	9	0	12	0	9	0	8	0	0	0	10	0	9	0	8	0	8	0	8	0	9	0	0	0	8	0	8	0
ENSG00000104957	CCDC130		8	7	1	-0.0555556	18	17	1	0.944444	10	10	0	1	0	0	7	1	3	0	0	0	2	0	3	0	2	0	0	0	6	0	0	0	0	0	0	0	2	0	2	0
ENSG00000105127	AKAP8		8	7	1	-0.0833333	12	11	1	0.916667	4	4	0	1	0	0	1	0	0	0	6	1	1	0	1	0	2	0	0	0	1	0	0	0	1	0	0	0	1	0	1	0
ENSG00000105556	MIER2		8	8	0	0	14	14	0	1	6	6	0	1	0	0	2	0	0	0	6	0	6	0	0	0	0	0	0	0	1	0	0	0	4	0	0	0	0	0	1	0
ENSG00000105643	ARRDC2		8	6	2	0	12	9	3	0.75	4	3	1	0.75	0	0	0	0	5	3	0	0	1	0	3	0	0	0	0	0	0	0	2	1	0	0	0	0	1	0	0	0
ENSG00000105993	DNAJB6		8	8	0	0	28	28	0	1	20	20	0	1	4	0	2	0	4	0	4	0	6	0	4	0	4	0	3	0	1	0	4	0	2	0	4	0	3	0	3	0
ENSG00000106609	TMEM248		8	8	0	0	34	34	0	1	26	26	0	1	6	0	5	0	4	0	4	0	6	0	4	0	5	0	4	0	2	0	4	0	2	0	5	0	4	0	5	0
ENSG00000108107	RPL28		8	7	1	0.00649351	22	19	3	0.863636	14	12	2	0.857143	2	0	2	0	8	2	1	0	1	0	5	1	0	0	1	0	1	0	6	1	0	0	0	0	3	1	1	0
ENSG00000108587	GOSR1		8	4	4	-0.0854701	26	18	8	0.692308	18	14	4	0.777778	11	3	0	0	0	0	3	1	0	2	0	2	4	0	9	2	0	0	0	0	1	0	0	1	0	1	4	0
ENSG00000110066	KMT5B		8	6	2	-0.222222	9	7	2	0.777778	1	1	0	1	0	0	0	0	0	0	5	1	0	0	1	0	1	1	0	0	0	0	0	0	0	0	0	0	1	0	0	0
ENSG00000111641	NOP2		8	8	0	0	21	21	0	1	13	13	0	1	4	0	4	0	2	0	4	0	3	0	2	0	2	0	2	0	4	0	2	0	2	0	0	0	2	0	1	0
ENSG00000111802	TDP2		8	8	0	0	15	15	0	1	7	7	0	1	3	0	3	0	0	0	1	0	5	0	1	0	2	0	1	0	0	0	0	0	1	0	2	0	1	0	2	0
ENSG00000117298	ECE1		8	8	0	0.0280702	38	34	4	0.894737	30	26	4	0.866667	11	1	0	0	8	1	7	1	2	0	6	1	0	0	9	2	0	0	7	1	6	0	0	0	4	1	0	0
ENSG00000118518	RNF146		8	8	0	0	14	14	0	1	6	6	0	1	0	0	0	0	0	0	6	0	1	0	0	0	7	0	0	0	0	0	0	0	3	0	0	0	0	0	3	0
ENSG00000118564	FBXL5		8	6	2	-0.0833333	24	22	2	0.916667	16	16	0	1	8	1	0	1	5	0	0	0	0	0	4	0	5	0	6	0	0	0	4	0	0	0	0	0	0	0	6	0
ENSG00000118900	UBN1		8	6	2	0.0606061	11	8	3	0.727273	3	2	1	0.666667	0	0	5	1	0	0	0	1	1	1	0	0	2	0	0	0	0	0	0	0	0	1	0	0	0	0	2	0
ENSG00000119431	HDHD3		8	8	0	0	54	54	0	1	46	46	0	1	10	0	11	0	7	0	7	0	2	0	8	0	9	0	8	0	10	0	3	0	8	0	0	0	8	0	9	0
ENSG00000119574	ZBTB45		8	6	2	-0.0333333	20	16	4	0.8	12	10	2	0.833333	6	1	3	1	3	1	0	0	0	0	4	1	0	0	6	2	0	0	2	0	0	0	0	0	2	0	0	0
ENSG00000119977	TCTN3		8	8	0	0	29	29	0	1	21	21	0	1	4	0	5	0	5	0	4	0	7	0	2	0	2	0	4	0	5	0	4	0	4	0	0	0	0	0	4	0
ENSG00000121057	AKAP1		8	8	0	0.0224404	31	29	2	0.935484	23	21	2	0.913043	6	1	8	1	1	0	5	0	1	0	6	0	2	0	5	1	7	1	1	0	5	0	0	0	2	0	1	0
ENSG00000121067	SPOP	TSG	8	8	0	0.0142857	28	27	1	0.964286	20	19	1	0.95	4	0	4	1	4	0	3	0	4	0	4	0	4	0	4	0	2	0	2	1	3	0	1	0	3	0	4	0
ENSG00000121542	SEC22A		8	8	0	0	14	14	0	1	6	6	0	1	4	0	0	0	0	0	0	0	0	0	5	0	5	0	4	0	0	0	0	0	0	0	0	0	0	0	2	0
ENSG00000121864	ZNF639		8	8	0	0	30	30	0	1	22	22	0	1	4	0	0	0	0	0	8	0	7	0	7	0	4	0	1	0	0	0	0	0	7	0	0	0	8	0	6	0
ENSG00000122257	RBBP6		8	9	-1	0.219048	15	14	1	0.933333	7	5	2	0.714286	1	1	0	0	0	0	4	0	1	0	6	0	2	0	2	0	0	0	0	0	0	1	0	0	2	1	1	0
ENSG00000124688	MAD2L1BP		8	8	0	0	53	53	0	1	45	45	0	1	7	0	9	0	6	0	8	0	7	0	9	0	7	0	8	0	9	0	7	0	5	0	8	0	2	0	6	0
ENSG00000124789	NUP153		8	8	0	0.00591279	41	40	1	0.97561	33	32	1	0.969697	12	0	5	0	0	0	9	1	3	0	3	0	8	0	8	0	2	0	0	0	6	1	3	0	3	0	10	0
ENSG00000125630	POLR1B		8	7	1	-0.00578991	39	35	4	0.897436	31	28	3	0.903226	8	1	7	1	0	0	7	1	4	0	2	0	7	1	9	1	3	0	0	0	7	1	0	0	0	0	9	1
ENSG00000126822	PLEKHG3		8	7	1	-0.0666667	15	14	1	0.933333	7	7	0	1	7	1	0	0	7	0	0	0	0	0	0	0	0	0	3	0	0	0	4	0	0	0	0	0	0	0	0	0
ENSG00000127399	LRRC61		8	9	-1	0.0434783	31	31	0	1	23	22	1	0.956522	0	0	0	0	0	0	9	0	10	0	2	0	10	0	0	0	0	0	0	0	9	0	9	1	0	0	4	0
ENSG00000127511	SIN3B		8	5	3	-0.272727	11	8	3	0.727273	3	3	0	1	0	0	2	3	3	0	0	0	0	0	0	0	3	0	0	0	0	0	0	0	0	0	0	0	0	0	3	0
ENSG00000127947	PTPN12		8	8	0	0	27	27	0	1	19	19	0	1	8	0	0	0	1	0	7	0	1	0	7	0	3	0	9	0	0	0	0	0	6	0	1	0	3	0	0	0
ENSG00000128191	DGCR8	oncogene	8	7	1	0.25	12	9	3	0.75	4	2	2	0.5	4	2	0	0	0	0	0	0	5	1	0	0	0	0	1	1	0	0	0	0	0	0	1	1	0	0	0	0
ENSG00000128563	PRKRIP1		8	8	0	0	10	10	0	1	2	2	0	1	3	0	4	0	0	0	0	0	0	0	1	0	2	0	0	0	1	0	0	0	0	0	0	0	1	0	0	0
ENSG00000128928	IVD		8	7	1	0.0238429	31	25	6	0.806452	23	18	5	0.782609	0	0	9	2	4	0	5	2	0	0	6	2	1	0	0	0	9	1	0	0	3	2	0	0	6	2	0	0
ENSG00000130669	PAK4		8	8	0	0	19	19	0	1	11	11	0	1	4	0	5	0	3	0	3	0	1	0	3	0	0	0	4	0	3	0	2	0	0	0	0	0	2	0	0	0
ENSG00000130717	UCK1		8	8	0	0	21	21	0	1	13	13	0	1	4	0	4	0	3	0	3	0	0	0	4	0	3	0	3	0	4	0	1	0	0	0	0	0	4	0	1	0
ENSG00000130921	C12orf65		8	8	0	0	11	11	0	1	3	3	0	1	5	0	0	0	0	0	0	0	3	0	0	0	3	0	0	0	0	0	0	0	0	0	0	0	0	0	3	0
ENSG00000131188	PRR7		8	8	0	0	32	32	0	1	24	24	0	1	7	0	8	0	5	0	4	0	0	0	4	0	4	0	4	0	5	0	4	0	3	0	0	0	4	0	4	0
ENSG00000131381	RBSN		8	8	0	#DIV/0!	8	8	0	1	0	0	0	#DIV/0!	3	0	0	0	0	0	0	0	2	0	3	0	0	0	0	0	0	0	0	0	0	0	0	0	0	0	0	0
ENSG00000131653	TRAF7	TSG	8	8	0	0	23	23	0	1	15	15	0	1	3	0	4	0	6	0	3	0	2	0	3	0	2	0	3	0	1	0	4	0	1	0	2	0	2	0	2	0
ENSG00000132155	RAF1	oncogene, fusion	8	4	4	-0.0833333	48	44	4	0.916667	40	40	0	1	7	0	7	1	8	1	6	1	5	0	7	1	4	0	5	0	7	0	6	0	6	0	6	0	5	0	5	0
ENSG00000133026	MYH10		8	8	0	0	19	19	0	1	11	11	0	1	5	0	2	0	0	0	5	0	2	0	5	0	0	0	4	0	1	0	0	0	3	0	1	0	2	0	0	0
ENSG00000133398	MED10		8	8	0	0	17	17	0	1	9	9	0	1	2	0	4	0	3	0	1	0	4	0	2	0	1	0	1	0	2	0	2	0	1	0	2	0	0	0	1	0
ENSG00000134152	KATNBL1		8	8	0	0	21	21	0	1	13	13	0	1	6	0	0	0	0	0	5	0	0	0	5	0	5	0	4	0	0	0	0	0	2	0	0	0	3	0	4	0
ENSG00000135341	MAP3K7		8	7	1	-0.0454545	22	21	1	0.954545	14	14	0	1	4	1	0	0	0	0	5	0	4	0	4	0	4	0	3	0	0	0	0	0	3	0	1	0	3	0	4	0
ENSG00000135845	PIGC		8	8	0	0	24	24	0	1	16	16	0	1	4	0	7	0	1	0	3	0	4	0	5	0	0	0	4	0	2	0	1	0	2	0	2	0	5	0	0	0
ENSG00000136444	RSAD1		8	8	0	0	47	47	0	1	39	39	0	1	10	0	10	0	9	0	7	0	0	0	6	0	5	0	9	0	10	0	9	0	6	0	0	0	5	0	0	0
ENSG00000136986	DERL1		8	9	-1	0.0909091	19	19	0	1	11	10	1	0.909091	3	0	4	0	1	0	4	0	1	0	3	0	3	0	0	0	3	0	1	0	2	0	0	1	2	0	2	0
ENSG00000138071	ACTR2		8	8	0	0	16	16	0	1	8	8	0	1	3	0	2	0	1	0	2	0	3	0	3	0	2	0	2	0	1	0	1	0	1	0	1	0	1	0	1	0
ENSG00000142444	TIMM29		8	5	3	-0.0642857	28	22	6	0.785714	20	17	3	0.85	5	2	7	2	0	0	0	0	2	0	4	1	4	1	3	0	5	2	0	0	0	0	0	0	5	1	4	0
ENSG00000142634	EFHD2		8	8	0	0	13	13	0	1	5	5	0	1	3	0	3	0	3	0	1	0	1	0	1	0	1	0	1	0	1	0	1	0	0	0	1	0	0	0	1	0
ENSG00000142694	EVA1B		8	8	0	0	16	16	0	1	8	8	0	1	4	0	0	0	3	0	3	0	0	0	2	0	4	0	2	0	0	0	3	0	0	0	0	0	1	0	2	0
ENSG00000143344	RGL1		8	4	4	-0.444444	9	5	4	0.555556	1	1	0	1	0	0	0	0	0	0	0	0	0	0	0	0	5	4	0	0	0	0	0	0	0	0	0	0	0	0	1	0
ENSG00000144021	CIAO1		8	8	0	0	21	21	0	1	13	13	0	1	4	0	3	0	2	0	3	0	3	0	3	0	3	0	2	0	2	0	3	0	2	0	0	0	2	0	2	0
ENSG00000144567	RETREG2		8	7	1	-0.020362	34	32	2	0.941176	26	25	1	0.961538	6	0	6	1	8	0	5	0	0	0	3	0	4	1	5	0	6	0	4	0	3	0	0	0	3	0	4	1
ENSG00000144659	SLC25A38		8	8	0	0	36	36	0	1	28	28	0	1	6	0	7	0	3	0	5	0	6	0	5	0	4	0	4	0	6	0	3	0	3	0	5	0	3	0	4	0
ENSG00000144677	CTDSPL		8	5	3	-0.3	10	7	3	0.7	2	2	0	1	0	0	3	0	3	1	1	2	0	0	0	0	0	0	0	0	1	0	1	0	0	0	0	0	0	0	0	0
ENSG00000145194	ECE2		8	0	8	0	15	0	15	0	7	0	7	0	0	3	0	3	0	3	0	0	0	3	0	2	0	1	0	1	0	1	0	2	0	1	0	0	0	1	0	1
ENSG00000145632	PLK2		8	7	1	-0.05	20	19	1	0.95	12	12	0	1	9	0	0	0	4	1	6	0	0	0	0	0	0	0	8	0	0	0	1	0	3	0	0	0	0	0	0	0
ENSG00000146007	ZMAT2		8	9	-1	1	9	9	0	1	1	0	1	0	1	0	2	0	1	0	1	0	2	0	1	0	1	0	0	0	0	1	0	0	0	0	0	0	0	0	0	0
ENSG00000146676	PURB		8	7	1	#DIV/0!	8	7	1	0.875	0	0	0	#DIV/0!	3	0	0	0	0	0	0	0	0	0	0	0	4	1	0	0	0	0	0	0	0	0	0	0	0	0	0	0
ENSG00000147457	CHMP7		8	8	0	0	26	26	0	1	18	18	0	1	7	0	10	0	0	0	5	0	2	0	2	0	0	0	5	0	8	0	0	0	4	0	0	0	1	0	0	0
ENSG00000148468	FAM171A1		8	5	3	-0.113553	21	17	4	0.809524	13	12	1	0.923077	1	1	6	1	0	0	10	2	0	0	0	0	0	0	0	0	0	0	0	0	12	1	0	0	0	0	0	0
ENSG00000148572	NRBF2		8	7	1	-0.0213465	29	27	2	0.931034	21	20	1	0.952381	6	1	0	0	5	1	5	0	4	0	1	0	6	0	6	0	0	0	5	0	4	0	0	0	0	0	5	1
ENSG00000153885	KCTD15		8	7	1	-0.0333333	30	29	1	0.966667	22	22	0	1	13	0	13	1	0	0	3	0	0	0	0	0	0	0	10	0	12	0	0	0	0	0	0	0	0	0	0	0
ENSG00000156381	ANKRD9		8	8	0	0	25	25	0	1	17	17	0	1	5	0	5	0	0	0	5	0	5	0	5	0	0	0	3	0	4	0	0	0	3	0	3	0	4	0	0	0
ENSG00000156502	SUPV3L1		8	8	0	0	18	18	0	1	10	10	0	1	3	0	3	0	0	0	5	0	4	0	0	0	3	0	0	0	0	0	0	0	3	0	4	0	0	0	3	0
ENSG00000157350	ST3GAL2		8	8	0	0	28	28	0	1	20	20	0	1	0	0	0	0	0	0	5	0	5	0	0	0	18	0	0	0	0	0	0	0	2	0	3	0	0	0	15	0
ENSG00000160446	ZDHHC12		8	8	0	0	9	9	0	1	1	1	0	1	2	0	1	0	2	0	1	0	1	0	1	0	1	0	0	0	0	0	0	0	0	0	0	0	1	0	0	0
ENSG00000160714	UBE2Q1		8	8	0	0	27	27	0	1	19	19	0	1	4	0	4	0	4	0	4	0	4	0	4	0	3	0	3	0	4	0	2	0	2	0	3	0	3	0	2	0
ENSG00000161011	SQSTM1		8	8	0	0	11	11	0	1	3	3	0	1	2	0	2	0	2	0	1	0	3	0	1	0	0	0	0	0	2	0	0	0	0	0	1	0	0	0	0	0
ENSG00000162702	ZNF281		8	8	0	0	10	10	0	1	2	2	0	1	5	0	0	0	0	0	4	0	0	0	0	0	1	0	2	0	0	0	0	0	0	0	0	0	0	0	0	0
ENSG00000162714	ZNF496		8	8	0	0	9	9	0	1	1	1	0	1	0	0	0	0	1	0	7	0	1	0	0	0	0	0	0	0	0	0	0	0	1	0	0	0	0	0	0	0
ENSG00000163481	RNF25		8	7	1	-0.0202899	23	21	2	0.913043	15	14	1	0.933333	4	0	4	1	5	0	4	0	0	0	4	1	0	0	4	0	4	1	2	0	3	0	0	0	1	0	0	0
ENSG00000163527	STT3B		8	8	0	0	20	20	0	1	12	12	0	1	4	0	4	0	2	0	3	0	2	0	2	0	3	0	1	0	3	0	0	0	1	0	3	0	2	0	2	0
ENSG00000163659	TIPARP		8	8	0	0	13	13	0	1	5	5	0	1	0	0	0	0	1	0	0	0	0	0	1	0	11	0	0	0	0	0	0	0	0	0	0	0	0	0	5	0
ENSG00000163900	TMEM41A		8	5	3	-0.116667	20	16	4	0.8	12	11	1	0.916667	0	0	0	0	0	0	7	1	0	0	7	1	2	2	0	0	0	0	0	0	8	1	0	0	3	0	0	0
ENSG00000164050	PLXNB1		8	5	3	-0.166667	18	15	3	0.833333	10	10	0	1	0	0	0	0	8	2	4	1	0	0	3	0	0	0	0	0	0	0	4	0	3	0	0	0	3	0	0	0
ENSG00000164366	CCDC127		8	8	0	0	28	28	0	1	20	20	0	1	7	0	6	0	7	0	6	0	0	0	0	0	2	0	6	0	3	0	5	0	4	0	0	0	0	0	2	0
ENSG00000164631	ZNF12		8	6	2	-0.025641	26	21	5	0.807692	18	15	3	0.833333	0	0	0	0	0	0	4	2	0	0	3	2	14	1	0	0	0	0	0	0	0	0	0	0	2	2	13	1
ENSG00000164877	MICALL2		8	6	2	-0.181818	11	9	2	0.818182	3	3	0	1	0	0	0	0	0	0	0	0	5	1	4	1	0	0	0	0	0	0	0	0	0	0	0	0	3	0	0	0
ENSG00000165060	FXN		8	0	8	0	21	0	21	0	13	0	13	0	0	4	0	3	0	2	0	3	0	4	0	3	0	2	0	2	0	3	0	2	0	2	0	2	0	0	0	2
ENSG00000165175	MID1IP1		8	8	0	0	41	41	0	1	33	33	0	1	8	0	8	0	5	0	5	0	5	0	5	0	5	0	7	0	7	0	4	0	4	0	5	0	2	0	4	0
ENSG00000165233	CARD19		8	2	6	#DIV/0!	8	2	6	0.25	0	0	0	#DIV/0!	1	0	0	2	1	2	0	0	0	1	0	0	0	1	0	0	0	0	0	0	0	0	0	0	0	0	0	0
ENSG00000165689	SDCCAG3		8	8	0	0	16	16	0	1	8	8	0	1	5	0	4	0	0	0	1	0	3	0	2	0	1	0	2	0	2	0	0	0	1	0	0	0	3	0	0	0
ENSG00000166130	IKBIP		8	8	0	0	20	20	0	1	12	12	0	1	9	0	0	0	3	0	6	0	0	0	0	0	2	0	5	0	0	0	1	0	4	0	0	0	0	0	2	0
ENSG00000166135	HIF1AN		8	8	0	0	18	18	0	1	10	10	0	1	5	0	5	0	0	0	2	0	0	0	4	0	2	0	4	0	4	0	0	0	2	0	0	0	0	0	0	0
ENSG00000166387	PPFIBP2		8	7	1	0.0324675	22	18	4	0.818182	14	11	3	0.785714	6	1	0	0	0	0	6	3	0	0	0	0	6	0	4	1	0	0	0	0	1	0	0	0	0	0	6	2
ENSG00000166949	SMAD3	TSG	8	8	0	0	42	42	0	1	34	34	0	1	15	0	0	0	0	0	6	0	0	0	11	0	10	0	12	0	0	0	0	0	3	0	0	0	8	0	11	0
ENSG00000167193	CRK		8	7	1	-0.0206061	33	31	2	0.939394	25	24	1	0.96	11	0	1	1	1	0	11	0	0	0	6	1	1	0	11	0	1	0	1	0	7	0	0	0	4	1	0	0
ENSG00000167972	ABCA3		8	7	1	0.00952381	15	13	2	0.866667	7	6	1	0.857143	0	0	7	2	0	0	0	0	4	0	2	0	0	0	0	0	4	1	0	0	0	0	0	0	2	0	0	0
ENSG00000167994	RAB3IL1		8	6	2	0.2	10	7	3	0.7	2	1	1	0.5	1	2	0	0	0	0	0	0	6	1	0	0	0	0	0	0	0	0	0	0	0	0	1	1	0	0	0	0
ENSG00000168246	UBTD2		8	8	0	0	13	13	0	1	5	5	0	1	0	0	2	0	0	0	5	0	0	0	0	0	6	0	0	0	1	0	0	0	0	0	0	0	0	0	4	0
ENSG00000169188	APEX2		8	8	0	0	22	22	0	1	14	14	0	1	3	0	5	0	3	0	3	0	2	0	3	0	3	0	4	0	4	0	2	0	0	0	0	0	1	0	3	0
ENSG00000169410	PTPN9		8	8	0	0	11	11	0	1	3	3	0	1	3	0	3	0	0	0	2	0	1	0	0	0	2	0	2	0	0	0	0	0	1	0	0	0	0	0	0	0
ENSG00000170340	B3GNT2		8	8	0	0.0262726	29	27	2	0.931034	21	19	2	0.904762	11	1	0	0	0	0	6	0	0	0	2	1	8	0	6	1	0	0	0	0	4	0	0	0	2	1	7	0
ENSG00000171634	BPTF		8	5	3	-0.333333	9	6	3	0.666667	1	1	0	1	0	1	0	0	0	0	0	0	0	1	3	1	3	0	0	0	0	0	0	0	0	0	0	0	1	0	0	0
ENSG00000172893	DHCR7		8	8	0	0	44	44	0	1	36	36	0	1	7	0	7	0	7	0	7	0	5	0	7	0	4	0	6	0	6	0	5	0	4	0	6	0	5	0	4	0
ENSG00000173575	CHD2	TSG	8	8	0	0	11	11	0	1	3	3	0	1	1	0	0	0	0	0	1	0	1	0	1	0	7	0	0	0	0	0	0	0	0	0	1	0	1	0	1	0
ENSG00000173950	XXYLT1		8	8	0	0	31	31	0	1	23	23	0	1	1	0	16	0	0	0	14	0	0	0	0	0	0	0	0	0	15	0	0	0	8	0	0	0	0	0	0	0
ENSG00000174106	LEMD3		8	8	0	0	10	10	0	1	2	2	0	1	0	0	0	0	0	0	2	0	0	0	0	0	8	0	0	0	0	0	0	0	1	0	0	0	0	0	1	0
ENSG00000174996	KLC2		8	6	2	#DIV/0!	8	6	2	0.75	0	0	0	#DIV/0!	2	0	1	2	1	0	1	0	0	0	1	0	0	0	0	0	0	0	0	0	0	0	0	0	0	0	0	0
ENSG00000175931	UBE2O		8	8	0	0	37	37	0	1	29	29	0	1	7	0	14	0	0	0	3	0	0	0	4	0	9	0	7	0	14	0	0	0	1	0	0	0	4	0	3	0
ENSG00000176087	SLC35A4		8	8	0	0	47	47	0	1	39	39	0	1	11	0	12	0	7	0	0	0	6	0	5	0	6	0	11	0	12	0	5	0	0	0	2	0	2	0	7	0
ENSG00000176165	FOXG1		8	0	8	0	11	0	11	0	3	0	3	0	0	0	0	11	0	0	0	0	0	0	0	0	0	0	0	0	0	3	0	0	0	0	0	0	0	0	0	0
ENSG00000176715	ACSF3		8	8	0	0	22	22	0	1	14	14	0	1	3	0	5	0	3	0	3	0	1	0	2	0	5	0	3	0	4	0	1	0	2	0	0	0	2	0	2	0
ENSG00000178209	PLEC		8	8	0	0	35	35	0	1	27	27	0	1	9	0	0	0	16	0	2	0	2	0	5	0	1	0	8	0	0	0	15	0	0	0	0	0	4	0	0	0
ENSG00000178397	FAM220A		8	8	0	0.0444444	18	17	1	0.944444	10	9	1	0.9	4	0	7	1	0	0	0	0	0	0	4	0	2	0	3	0	4	1	0	0	0	0	0	0	1	0	1	0
ENSG00000178974	FBXO34		8	8	0	0	16	16	0	1	8	8	0	1	2	0	0	0	0	0	0	0	0	0	6	0	8	0	0	0	0	0	0	0	0	0	0	0	3	0	5	0
ENSG00000179094	PER1	TSG, fusion	8	8	0	0	16	16	0	1	8	8	0	1	0	0	7	0	4	0	0	0	0	0	0	0	5	0	0	0	0	0	4	0	0	0	0	0	0	0	4	0
ENSG00000180806	HOXC9		8	0	8	0	13	0	13	0	5	0	5	0	0	3	0	7	0	3	0	0	0	0	0	0	0	0	0	1	0	4	0	0	0	0	0	0	0	0	0	0
ENSG00000181523	SGSH		8	8	0	0	22	22	0	1	14	14	0	1	0	0	0	0	10	0	10	0	0	0	2	0	0	0	0	0	0	0	7	0	7	0	0	0	0	0	0	0
ENSG00000181751	C5orf30		8	7	1	-0.0769231	13	12	1	0.923077	5	5	0	1	6	1	0	0	0	0	0	0	0	0	0	0	6	0	4	0	0	0	0	0	0	0	0	0	0	0	1	0
ENSG00000181991	MRPS11		8	8	0	0	10	10	0	1	2	2	0	1	3	0	2	0	0	0	2	0	2	0	0	0	1	0	0	0	0	0	0	0	0	0	1	0	0	0	1	0
ENSG00000182541	LIMK2		8	4	4	-0.177778	18	13	5	0.722222	10	9	1	0.9	0	0	0	0	6	3	7	2	0	0	0	0	0	0	0	0	0	0	6	0	3	1	0	0	0	0	0	0
ENSG00000182606	TRAK1		8	6	2	0.0190476	15	11	4	0.733333	7	5	2	0.714286	0	0	0	0	0	0	3	1	0	1	0	1	8	1	0	0	0	0	0	0	0	1	0	0	0	0	5	1
ENSG00000185090	MANEAL		8	8	0	0	24	24	0	1	16	16	0	1	8	0	8	0	0	0	3	0	0	0	5	0	0	0	3	0	8	0	0	0	3	0	0	0	2	0	0	0
ENSG00000185619	PCGF3		8	8	0	0	10	10	0	1	2	2	0	1	0	0	4	0	0	0	0	0	0	0	0	0	6	0	0	0	1	0	0	0	0	0	0	0	0	0	1	0
ENSG00000185803	SLC52A2		8	8	0	0	18	18	0	1	10	10	0	1	3	0	3	0	3	0	2	0	3	0	2	0	2	0	2	0	1	0	1	0	1	0	2	0	1	0	2	0
ENSG00000186111	PIP5K1C		8	7	1	-0.0454545	22	21	1	0.954545	14	14	0	1	0	0	4	0	4	0	7	1	0	0	0	0	6	0	0	0	1	0	0	0	7	0	0	0	0	0	6	0
ENSG00000186416	NKRF		8	8	0	0	17	17	0	1	9	9	0	1	4	0	0	0	0	0	3	0	3	0	4	0	3	0	2	0	0	0	0	0	0	0	2	0	3	0	2	0
ENSG00000186654	PRR5		8	6	2	-0.0653595	17	14	3	0.823529	9	8	1	0.888889	3	0	4	1	4	1	3	1	0	0	0	0	0	0	0	0	4	1	1	0	3	0	0	0	0	0	0	0
ENSG00000188191	PRKAR1B		8	8	0	0.1875	16	13	3	0.8125	8	5	3	0.625	3	1	2	0	2	1	3	0	0	1	2	0	1	0	1	1	0	0	2	1	2	1	0	0	0	0	0	0
ENSG00000189227	C15orf61		8	8	0	0	20	20	0	1	12	12	0	1	3	0	3	0	2	0	3	0	3	0	3	0	3	0	2	0	2	0	1	0	1	0	3	0	1	0	2	0
ENSG00000196313	POM121		8	8	0	0	39	39	0	1	31	31	0	1	6	0	8	0	5	0	6	0	5	0	4	0	5	0	6	0	7	0	4	0	4	0	2	0	4	0	4	0
ENSG00000196470	SIAH1		8	8	0	#DIV/0!	8	8	0	1	0	0	0	#DIV/0!	2	0	0	0	0	0	4	0	2	0	0	0	0	0	0	0	0	0	0	0	0	0	0	0	0	0	0	0
ENSG00000196544	BORCS6		8	6	2	-0.0666667	20	17	3	0.85	12	11	1	0.916667	0	0	7	2	0	0	4	0	0	0	0	0	6	1	0	0	6	1	0	0	0	0	0	0	0	0	5	0
ENSG00000197114	ZGPAT		8	8	0	0	20	20	0	1	12	12	0	1	4	0	0	0	0	0	6	0	0	0	4	0	6	0	2	0	0	0	0	0	4	0	0	0	2	0	4	0
ENSG00000197386	HTT		8	7	1	-0.0909091	11	10	1	0.909091	3	3	0	1	2	0	2	0	0	0	2	0	0	0	3	1	1	0	0	0	1	0	0	0	1	0	0	0	0	0	1	0
ENSG00000197586	ENTPD6		8	8	0	0	42	42	0	1	34	34	0	1	6	0	7	0	7	0	6	0	5	0	6	0	5	0	6	0	7	0	6	0	6	0	0	0	3	0	6	0
ENSG00000198722	UNC13B		8	7	1	-0.0714286	14	13	1	0.928571	6	6	0	1	0	0	8	1	0	0	5	0	0	0	0	0	0	0	0	0	4	0	0	0	2	0	0	0	0	0	0	0
ENSG00000204120	GIGYF2		8	8	0	0	14	14	0	1	6	6	0	1	5	0	0	0	0	0	5	0	0	0	1	0	3	0	5	0	0	0	0	0	1	0	0	0	0	0	0	0
ENSG00000204922	UQCC3		8	8	0	0	36	36	0	1	28	28	0	1	5	0	6	0	5	0	5	0	5	0	5	0	5	0	5	0	5	0	4	0	4	0	6	0	4	0	0	0
ENSG00000213995	NAXD		8	8	0	0	30	30	0	1	22	22	0	1	3	0	8	0	0	0	8	0	0	0	7	0	4	0	0	0	2	0	0	0	8	0	0	0	8	0	4	0
ENSG00000223414	LINC00473		8	0	8	0	13	0	13	0	5	0	5	0	0	13	0	0	0	0	0	0	0	0	0	0	0	0	0	5	0	0	0	0	0	0	0	0	0	0	0	0
ENSG00000229809	ZNF688		8	8	0	0	16	16	0	1	8	8	0	1	0	0	5	0	3	0	0	0	0	0	4	0	4	0	0	0	4	0	0	0	0	0	0	0	4	0	0	0
ENSG00000241978	AKAP2		8	0	8	0	11	0	11	0	3	0	3	0	0	0	0	0	0	0	0	0	0	0	0	0	0	11	0	0	0	0	0	0	0	0	0	0	0	0	0	3
ENSG00000244306	DUXAP10		8	7	1	0.105042	42	18	24	0.428571	34	11	23	0.323529	0	0	10	13	0	0	3	7	0	0	5	4	0	0	0	0	8	14	0	0	2	6	0	0	1	3	0	0
ENSG00000247315	ZCCHC3		8	8	0	0	25	25	0	1	17	17	0	1	0	0	10	0	0	0	8	0	0	0	0	0	7	0	0	0	9	0	0	0	6	0	0	0	0	0	2	0
ENSG00000247626	MARS2		8	0	8	0	19	0	19	0	11	0	11	0	0	0	0	6	0	0	0	13	0	0	0	0	0	0	0	0	0	3	0	0	0	8	0	0	0	0	0	0
ENSG00000248360	LINC00504		8	0	8	0	48	0	48	0	40	0	40	0	0	14	0	0	0	0	0	10	0	8	0	12	0	4	0	13	0	0	0	0	0	8	0	0	0	11	0	8
ENSG00000258472	AC005726.2		8	1	7	-0.0857143	15	3	12	0.2	7	2	5	0.285714	1	4	0	0	0	0	1	2	0	2	1	3	0	1	0	1	0	0	0	0	1	1	0	1	1	2	0	0
ENSG00000261455	LINC01003		8	6	2	-0.142857	14	12	2	0.857143	6	6	0	1	0	0	4	1	0	0	0	0	3	1	5	0	0	0	0	0	1	0	0	0	0	0	0	0	5	0	0	0
ENSG00000262664	OVCA2		8	0	8	0	27	0	27	0	19	0	19	0	0	5	0	6	0	4	0	4	0	0	0	4	0	4	0	4	0	4	0	1	0	3	0	0	0	4	0	3
ENSG00000265190	ANXA8		8	-1	9	-0.116667	20	1	19	0.05	12	2	10	0.166667	1	7	0	0	0	11	0	0	0	0	0	1	0	0	1	2	0	0	1	7	0	0	0	0	0	1	0	0
ENSG00000266962	AC067852.2		8	9	-1	0.1	18	18	0	1	10	9	1	0.9	4	0	5	0	4	0	5	0	0	0	0	0	0	0	2	0	1	0	2	0	4	1	0	0	0	0	0	0
ENSG00000276045	ORAI1		8	5	3	-0.0967742	31	28	3	0.903226	23	23	0	1	5	1	5	1	5	0	4	1	0	0	5	0	4	0	5	0	4	0	1	0	3	0	0	0	5	0	5	0
ENSG00000254087	LYN	oncogene, fusion	7	7	0	0	30	30	0	1	23	23	0	1	8	0	0	0	7	0	0	0	5	0	6	0	4	0	6	0	0	0	3	0	0	0	5	0	3	0	6	0
ENSG00000005700	IBTK		7	7	0	0	9	9	0	1	2	2	0	1	3	0	0	0	0	0	3	0	0	0	0	0	3	0	0	0	0	0	0	0	1	0	0	0	0	0	1	0
ENSG00000008130	NADK		7	7	0	0.0202899	30	28	2	0.933333	23	21	2	0.913043	5	1	5	0	4	0	4	0	4	1	4	0	2	0	1	0	4	1	3	0	4	0	2	1	3	0	4	0
ENSG00000015532	XYLT2		7	6	1	-0.111111	9	8	1	0.888889	2	2	0	1	1	0	0	0	7	1	0	0	0	0	0	0	0	0	0	0	0	0	2	0	0	0	0	0	0	0	0	0
ENSG00000027697	IFNGR1		7	7	0	0	21	21	0	1	14	14	0	1	3	0	4	0	4	0	4	0	0	0	4	0	2	0	0	0	0	0	4	0	4	0	0	0	2	0	4	0
ENSG00000046647	GEMIN8		7	7	0	0	11	11	0	1	4	4	0	1	2	0	0	0	2	0	0	0	2	0	2	0	3	0	1	0	0	0	2	0	0	0	0	0	0	0	1	0
ENSG00000057704	TMCC3		7	1	6	-0.227273	11	3	8	0.272727	4	2	2	0.5	0	0	0	0	0	0	0	0	0	0	0	0	3	8	0	0	0	0	0	0	0	0	0	0	0	0	2	2
ENSG00000065054	SLC9A3R2		7	6	1	-0.0625	16	15	1	0.9375	9	9	0	1	3	0	3	1	2	0	2	0	3	0	2	0	0	0	3	0	1	0	1	0	2	0	1	0	1	0	0	0
ENSG00000065308	TRAM2		7	5	2	-0.0641026	13	10	3	0.769231	6	5	1	0.833333	3	1	0	0	0	0	6	2	0	0	1	0	0	0	2	0	0	0	0	0	3	1	0	0	0	0	0	0
ENSG00000066697	MSANTD3		7	8	-1	0.0952381	28	24	4	0.857143	21	16	5	0.761905	4	1	3	1	4	1	3	0	4	0	4	1	2	0	3	1	2	0	3	1	3	1	2	0	3	2	0	0
ENSG00000069998	HDHD5		7	7	0	0	8	8	0	1	1	1	0	1	2	0	3	0	1	0	0	0	2	0	0	0	0	0	0	0	1	0	0	0	0	0	0	0	0	0	0	0
ENSG00000073536	NLE1		7	5	2	#DIV/0!	7	5	2	0.714286	0	0	0	#DIV/0!	1	0	3	2	0	0	1	0	0	0	0	0	0	0	0	0	0	0	0	0	0	0	0	0	0	0	0	0
ENSG00000076351	SLC46A1		7	7	0	#DIV/0!	7	7	0	1	0	0	0	#DIV/0!	2	0	5	0	0	0	0	0	0	0	0	0	0	0	0	0	0	0	0	0	0	0	0	0	0	0	0	0
ENSG00000080345	RIF1		7	7	0	0	17	17	0	1	10	10	0	1	5	0	0	0	0	0	4	0	0	0	4	0	4	0	4	0	0	0	0	0	3	0	0	0	0	0	3	0
ENSG00000080603	SRCAP		7	7	0	0	29	29	0	1	22	22	0	1	6	0	12	0	0	0	5	0	0	0	3	0	3	0	4	0	10	0	0	0	4	0	0	0	2	0	2	0
ENSG00000081177	EXD2		7	4	3	0.4	10	4	6	0.4	3	0	3	0	2	2	2	2	0	0	0	0	0	0	0	1	0	1	0	1	0	2	0	0	0	0	0	0	0	0	0	0
ENSG00000083444	PLOD1		7	10	-3	0.0625	55	55	0	1	48	45	3	0.9375	9	0	10	0	7	0	7	0	8	0	8	0	6	0	7	0	8	1	6	0	6	0	6	1	6	1	6	0
ENSG00000087266	SH3BP2		7	7	0	#DIV/0!	7	7	0	1	0	0	0	#DIV/0!	0	0	0	0	0	0	2	0	0	0	0	0	5	0	0	0	0	0	0	0	0	0	0	0	0	0	0	0
ENSG00000092140	G2E3		7	4	3	#DIV/0!	7	4	3	0.571429	0	0	0	#DIV/0!	2	1	0	0	0	0	1	1	0	0	0	0	1	1	0	0	0	0	0	0	0	0	0	0	0	0	0	0
ENSG00000093000	NUP50		7	7	0	0.0178268	38	35	3	0.921053	31	28	3	0.903226	3	0	0	0	4	2	12	0	2	0	3	0	11	1	2	0	0	0	1	1	10	1	1	0	1	0	13	1
ENSG00000099904	ZDHHC8		7	6	1	0	14	12	2	0.857143	7	6	1	0.857143	0	0	2	0	5	2	4	0	1	0	0	0	0	0	0	0	0	0	4	1	2	0	0	0	0	0	0	0
ENSG00000100297	MCM5		7	8	-1	0.0666667	22	22	0	1	15	14	1	0.933333	4	0	4	0	4	0	3	0	3	0	2	0	2	0	2	0	4	1	1	0	1	0	2	0	2	0	2	0
ENSG00000100410	PHF5A		7	7	0	0	23	23	0	1	16	16	0	1	3	0	4	0	4	0	3	0	3	0	3	0	3	0	2	0	3	0	2	0	2	0	2	0	2	0	3	0
ENSG00000100445	SDR39U1		7	4	3	0.444444	9	4	5	0.444444	2	0	2	0	1	1	1	1	1	1	0	1	0	0	0	0	1	1	0	0	0	1	0	0	0	1	0	0	0	0	0	0
ENSG00000101150	TPD52L2		7	7	0	0	33	33	0	1	26	26	0	1	5	0	7	0	4	0	3	0	6	0	4	0	4	0	6	0	4	0	3	0	3	0	4	0	3	0	3	0
ENSG00000101193	GID8		7	8	-1	0.0555556	25	25	0	1	18	17	1	0.944444	3	0	5	0	1	0	6	0	1	0	3	0	6	0	2	1	4	0	1	0	5	0	2	0	2	0	1	0
ENSG00000101199	ARFGAP1		7	7	0	0	89	89	0	1	82	82	0	1	14	0	15	0	12	0	12	0	11	0	12	0	13	0	10	0	16	0	14	0	14	0	8	0	7	0	13	0
ENSG00000101544	ADNP2		7	7	0	0	8	8	0	1	1	1	0	1	0	0	0	0	0	0	8	0	0	0	0	0	0	0	0	0	0	0	0	0	1	0	0	0	0	0	0	0
ENSG00000102100	SLC35A2		7	6	1	-0.0238095	28	26	2	0.928571	21	20	1	0.952381	6	0	5	0	5	2	3	0	2	0	5	0	0	0	5	0	3	0	3	1	4	0	0	0	5	0	0	0
ENSG00000102974	CTCF	TSG	7	10	-3	0.280702	19	18	1	0.947368	12	8	4	0.666667	3	0	6	1	0	0	5	0	1	0	2	0	1	0	3	1	3	1	0	0	2	0	0	1	0	1	0	0
ENSG00000103174	NAGPA		7	7	0	0	14	14	0	1	7	7	0	1	6	0	3	0	0	0	5	0	0	0	0	0	0	0	3	0	0	0	0	0	4	0	0	0	0	0	0	0
ENSG00000103326	CAPN15		7	7	0	0	9	9	0	1	2	2	0	1	2	0	3	0	0	0	1	0	1	0	1	0	1	0	2	0	0	0	0	0	0	0	0	0	0	0	0	0
ENSG00000103642	LACTB		7	7	0	0	21	21	0	1	14	14	0	1	6	0	0	0	2	0	3	0	1	0	5	0	4	0	5	0	0	0	0	0	2	0	0	0	4	0	3	0
ENSG00000104885	DOT1L		7	8	-1	0.111111	16	16	0	1	9	8	1	0.888889	0	0	1	0	0	0	7	0	1	0	0	0	7	0	0	0	1	1	0	0	0	0	1	0	0	0	6	0
ENSG00000105058	FAM32A		7	7	0	0	33	33	0	1	26	26	0	1	5	0	5	0	4	0	5	0	5	0	5	0	4	0	4	0	3	0	4	0	4	0	3	0	4	0	4	0
ENSG00000105221	AKT2	oncogene	7	7	0	0	33	33	0	1	26	26	0	1	6	0	6	0	8	0	3	0	4	0	3	0	3	0	4	0	5	0	6	0	3	0	1	0	4	0	3	0
ENSG00000105483	CARD8		7	7	0	#DIV/0!	7	7	0	1	0	0	0	#DIV/0!	0	0	0	0	0	0	0	0	0	0	0	0	7	0	0	0	0	0	0	0	0	0	0	0	0	0	0	0
ENSG00000106305	AIMP2		7	5	2	-0.222222	9	7	2	0.777778	2	2	0	1	2	1	2	1	1	0	0	0	1	0	0	0	1	0	1	0	1	0	0	0	0	0	0	0	0	0	0	0
ENSG00000107779	BMPR1A	oncogene, TSG	7	3	4	0.0166667	12	5	7	0.416667	5	2	3	0.4	2	2	0	0	0	0	3	5	0	0	0	0	0	0	1	0	0	0	0	0	1	3	0	0	0	0	0	0
ENSG00000107863	ARHGAP21		7	7	0	0.179487	13	11	2	0.846154	6	4	2	0.666667	6	1	0	0	0	0	0	0	3	0	2	1	0	0	4	2	0	0	0	0	0	0	0	0	0	0	0	0
ENSG00000107951	MTPAP		7	7	0	0	12	12	0	1	5	5	0	1	6	0	0	0	0	0	0	0	0	0	0	0	6	0	3	0	0	0	0	0	0	0	0	0	0	0	2	0
ENSG00000108559	NUP88		7	4	3	-0.0666667	10	6	4	0.6	3	2	1	0.666667	2	1	2	1	0	0	0	0	0	0	1	2	1	0	1	0	0	0	0	1	0	0	0	0	0	0	1	0
ENSG00000110047	EHD1		7	7	0	0	42	42	0	1	35	35	0	1	6	0	4	0	7	0	6	0	8	0	5	0	6	0	6	0	5	0	8	0	5	0	1	0	3	0	7	0
ENSG00000110048	OSBP		7	7	0	0	21	21	0	1	14	14	0	1	7	0	0	0	2	0	6	0	0	0	0	0	6	0	3	0	0	0	2	0	3	0	0	0	0	0	6	0
ENSG00000110811	P3H3		7	7	0	0	21	21	0	1	14	14	0	1	6	0	5	0	5	0	5	0	0	0	0	0	0	0	4	0	4	0	2	0	4	0	0	0	0	0	0	0
ENSG00000111667	USP5		7	7	0	0	8	8	0	1	1	1	0	1	1	0	2	0	1	0	1	0	1	0	2	0	0	0	1	0	0	0	0	0	0	0	0	0	0	0	0	0
ENSG00000111846	GCNT2		7	4	3	#DIV/0!	7	4	3	0.571429	0	0	0	#DIV/0!	0	1	0	0	0	0	4	2	0	0	0	0	0	0	0	0	0	0	0	0	0	0	0	0	0	0	0	0
ENSG00000112062	MAPK14		7	7	0	0	18	18	0	1	11	11	0	1	3	0	5	0	0	0	2	0	3	0	3	0	2	0	2	0	2	0	0	0	1	0	1	0	3	0	2	0
ENSG00000112079	STK38		7	7	0	0	23	23	0	1	16	16	0	1	9	0	0	0	0	0	4	0	0	0	6	0	4	0	5	0	0	0	0	0	2	0	0	0	8	0	1	0
ENSG00000112130	RNF8		7	6	1	0	14	12	2	0.857143	7	6	1	0.857143	5	2	4	0	0	0	2	0	0	0	0	0	1	0	2	1	0	0	0	0	1	0	0	0	0	0	3	0
ENSG00000112473	SLC39A7		7	7	0	0	25	25	0	1	18	18	0	1	5	0	7	0	0	0	2	0	6	0	3	0	2	0	5	0	4	0	0	0	1	0	6	0	1	0	1	0
ENSG00000112977	DAP		7	7	0	0	16	16	0	1	9	9	0	1	3	0	3	0	3	0	2	0	2	0	2	0	1	0	1	0	2	0	1	0	0	0	2	0	1	0	2	0
ENSG00000114062	UBE3A		7	6	1	-0.00833333	15	13	2	0.866667	8	7	1	0.875	1	1	0	0	0	0	4	0	0	0	4	0	4	1	1	0	0	0	0	0	0	0	0	0	1	0	5	1
ENSG00000114554	PLXNA1		7	7	0	0	15	15	0	1	8	8	0	1	0	0	4	0	4	0	0	0	0	0	7	0	0	0	0	0	2	0	0	0	0	0	0	0	6	0	0	0
ENSG00000114988	LMAN2L		7	7	0	0.0152505	34	32	2	0.941176	27	25	2	0.925926	8	1	10	1	0	0	8	0	0	0	4	0	2	0	8	1	7	1	0	0	7	0	0	0	3	0	0	0
ENSG00000115107	STEAP3		7	8	-1	0.0666667	22	22	0	1	15	14	1	0.933333	6	0	3	0	9	0	3	0	0	0	1	0	0	0	6	1	0	0	7	0	1	0	0	0	0	0	0	0
ENSG00000115486	GGCX		7	7	0	0	10	10	0	1	3	3	0	1	1	0	4	0	0	0	2	0	0	0	2	0	1	0	0	0	1	0	0	0	1	0	0	0	1	0	0	0
ENSG00000115652	UXS1		7	4	3	-0.176471	17	14	3	0.823529	10	10	0	1	3	0	0	0	4	1	2	0	1	0	2	2	2	0	2	0	0	0	3	0	1	0	0	0	2	0	2	0
ENSG00000115816	CEBPZ		7	7	0	0	22	22	0	1	15	15	0	1	11	0	0	0	0	0	7	0	0	0	0	0	4	0	8	0	0	0	0	0	7	0	0	0	0	0	0	0
ENSG00000116863	ADPRHL2		7	7	0	0	32	32	0	1	25	25	0	1	6	0	6	0	4	0	5	0	4	0	4	0	3	0	4	0	6	0	0	0	5	0	1	0	4	0	5	0
ENSG00000117640	MTFR1L		7	6	1	-0.0384615	26	25	1	0.961538	19	19	0	1	3	0	7	1	4	0	3	0	3	0	3	0	2	0	2	0	3	0	4	0	2	0	3	0	3	0	2	0
ENSG00000117751	PPP1R8		7	7	0	0	17	17	0	1	10	10	0	1	3	0	3	0	0	0	2	0	3	0	3	0	3	0	3	0	3	0	0	0	2	0	0	0	0	0	2	0
ENSG00000118707	TGIF2		7	5	2	-0.075	15	12	3	0.8	8	7	1	0.875	0	0	0	1	0	0	7	1	0	0	0	0	5	1	0	0	0	0	0	0	7	1	0	0	0	0	0	0
ENSG00000119673	ACOT2		7	1	6	#DIV/0!	7	1	6	0.142857	0	0	0	#DIV/0!	1	1	0	3	0	0	0	0	0	0	0	0	0	2	0	0	0	0	0	0	0	0	0	0	0	0	0	0
ENSG00000120709	FAM53C		7	7	0	0	27	27	0	1	20	20	0	1	0	0	12	0	0	0	6	0	0	0	0	0	9	0	0	0	11	0	0	0	5	0	0	0	0	0	4	0
ENSG00000123080	CDKN2C	TSG	7	6	1	-0.037037	27	26	1	0.962963	20	20	0	1	3	1	8	0	0	0	0	0	6	0	2	0	7	0	1	0	7	0	0	0	0	0	5	0	0	0	7	0
ENSG00000124444	ZNF576		7	4	3	-0.141667	15	11	4	0.733333	8	7	1	0.875	3	1	4	1	0	0	0	0	0	0	2	1	2	1	3	0	3	1	0	0	0	0	0	0	1	0	0	0
ENSG00000124596	OARD1		7	7	0	0	13	13	0	1	6	6	0	1	2	0	0	0	2	0	2	0	3	0	2	0	2	0	1	0	0	0	1	0	1	0	1	0	1	0	1	0
ENSG00000126456	IRF3		7	4	3	0.0555556	9	5	4	0.555556	2	1	1	0.5	1	1	2	0	1	1	0	1	1	0	0	0	0	1	0	0	0	0	0	0	0	1	1	0	0	0	0	0
ENSG00000129351	ILF3		7	7	0	0	71	71	0	1	64	64	0	1	15	0	17	0	4	0	13	0	4	0	9	0	9	0	12	0	16	0	4	0	14	0	2	0	8	0	8	0
ENSG00000130165	ELOF1		7	7	0	0	11	11	0	1	4	4	0	1	2	0	3	0	1	0	1	0	4	0	0	0	0	0	0	0	0	0	0	0	0	0	4	0	0	0	0	0
ENSG00000130699	TAF4		7	6	1	0.15	12	9	3	0.75	5	3	2	0.6	2	0	0	0	0	0	4	3	0	0	3	0	0	0	1	0	0	0	0	0	2	2	0	0	0	0	0	0
ENSG00000131375	CAPN7		7	7	0	0	12	12	0	1	5	5	0	1	4	0	0	0	0	0	3	0	0	0	2	0	3	0	3	0	0	0	0	0	2	0	0	0	0	0	0	0
ENSG00000131475	VPS25		7	7	0	0	22	22	0	1	15	15	0	1	4	0	4	0	3	0	2	0	4	0	3	0	2	0	4	0	3	0	3	0	0	0	4	0	0	0	1	0
ENSG00000131503	ANKHD1		7	6	1	-0.0909091	11	10	1	0.909091	4	4	0	1	0	0	0	0	0	0	2	0	1	0	0	0	7	1	0	0	0	0	0	0	1	0	0	0	0	0	3	0
ENSG00000132640	BTBD3		7	7	0	0	8	8	0	1	1	1	0	1	0	0	0	0	0	0	8	0	0	0	0	0	0	0	0	0	0	0	0	0	1	0	0	0	0	0	0	0
ENSG00000132680	KHDC4		7	7	0	0	13	13	0	1	6	6	0	1	0	0	0	0	0	0	6	0	3	0	0	0	4	0	0	0	0	0	0	0	4	0	0	0	0	0	2	0
ENSG00000133104	SPART		7	7	0	0	12	12	0	1	5	5	0	1	6	0	0	0	3	0	1	0	2	0	0	0	0	0	4	0	0	0	0	0	0	0	1	0	0	0	0	0
ENSG00000134294	SLC38A2		7	7	0	0	9	9	0	1	2	2	0	1	1	0	3	0	1	0	1	0	1	0	1	0	1	0	1	0	1	0	0	0	0	0	0	0	0	0	0	0
ENSG00000134463	ECHDC3		7	2	5	0.25	8	2	6	0.25	1	0	1	0	1	3	0	0	0	0	0	0	1	3	0	0	0	0	0	1	0	0	0	0	0	0	0	0	0	0	0	0
ENSG00000135912	TTLL4		7	7	0	0.0424242	22	20	2	0.909091	15	13	2	0.866667	2	0	9	1	0	0	6	1	2	0	0	0	1	0	2	0	8	1	0	0	2	1	0	0	0	0	1	0
ENSG00000137331	IER3		7	8	-1	0.05	27	27	0	1	20	19	1	0.95	6	0	0	0	6	0	5	0	3	0	4	0	3	0	4	0	0	0	4	0	2	0	3	1	4	0	2	0
ENSG00000137492	THAP12		7	6	1	-0.0101754	57	53	4	0.929825	50	47	3	0.94	14	2	0	0	0	0	12	1	6	0	14	1	7	0	14	2	0	0	0	0	14	0	4	0	12	1	3	0
ENSG00000138399	FASTKD1		7	5	2	-0.166667	12	10	2	0.833333	5	5	0	1	6	2	0	0	0	0	0	0	1	0	0	0	3	0	3	0	0	0	0	0	0	0	0	0	0	0	2	0
ENSG00000138757	G3BP2		7	7	0	0	16	16	0	1	9	9	0	1	3	0	0	0	0	0	3	0	3	0	4	0	3	0	2	0	0	0	0	0	4	0	0	0	0	0	3	0
ENSG00000139433	GLTP		7	6	1	-0.0769231	13	12	1	0.923077	6	6	0	1	2	0	2	0	2	0	1	0	0	0	2	0	3	1	2	0	0	0	0	0	1	0	0	0	2	0	1	0
ENSG00000140564	FURIN		7	7	0	0	24	24	0	1	17	17	0	1	0	0	7	0	0	0	6	0	7	0	0	0	4	0	0	0	3	0	0	0	6	0	4	0	0	0	4	0
ENSG00000140632	GLYR1		7	7	0	0	22	22	0	1	15	15	0	1	5	0	3	0	0	0	4	0	3	0	4	0	3	0	4	0	3	0	0	0	3	0	0	0	2	0	3	0
ENSG00000140743	CDR2		7	6	1	-0.0230769	20	18	2	0.9	13	12	1	0.923077	7	1	0	0	0	0	6	1	1	0	0	0	4	0	4	0	0	0	0	0	5	1	1	0	0	0	2	0
ENSG00000140948	ZCCHC14		7	7	0	0.0343137	24	22	2	0.916667	17	15	2	0.882353	0	0	0	0	0	0	20	2	0	0	2	0	0	0	0	0	0	0	0	0	14	2	0	0	1	0	0	0
ENSG00000141258	SGSM2		7	7	0	0	9	9	0	1	2	2	0	1	0	0	1	0	0	0	4	0	0	0	2	0	2	0	0	0	0	0	0	0	0	0	0	0	0	0	2	0
ENSG00000141504	SAT2		7	7	0	0	10	10	0	1	3	3	0	1	2	0	2	0	1	0	2	0	0	0	1	0	2	0	1	0	1	0	0	0	0	0	0	0	0	0	1	0
ENSG00000142186	SCYL1		7	0	7	-0.5	14	7	7	0.5	7	7	0	1	1	1	1	1	1	1	1	1	1	1	1	1	1	1	1	0	1	0	1	0	1	0	1	0	1	0	1	0
ENSG00000142687	KIAA0319L		7	7	0	0	13	13	0	1	6	6	0	1	2	0	0	0	0	0	4	0	2	0	2	0	3	0	0	0	0	0	0	0	3	0	2	0	0	0	1	0
ENSG00000142784	WDTC1		7	7	0	0	15	15	0	1	8	8	0	1	0	0	4	0	3	0	0	0	3	0	3	0	2	0	0	0	4	0	3	0	0	0	0	0	1	0	0	0
ENSG00000143319	ISG20L2		7	7	0	0	25	25	0	1	18	18	0	1	6	0	8	0	2	0	5	0	0	0	2	0	2	0	4	0	8	0	1	0	3	0	0	0	1	0	1	0
ENSG00000143363	PRUNE1		7	6	1	-0.0666667	15	14	1	0.933333	8	8	0	1	0	0	7	1	0	0	0	0	2	0	5	0	0	0	0	0	7	0	0	0	0	0	0	0	1	0	0	0
ENSG00000143793	C1orf35		7	7	0	0	15	15	0	1	8	8	0	1	2	0	2	0	2	0	2	0	2	0	3	0	2	0	2	0	2	0	1	0	1	0	0	0	2	0	0	0
ENSG00000144283	PKP4		7	7	0	0.0269231	20	19	1	0.95	13	12	1	0.923077	8	1	0	0	0	0	5	0	2	0	4	0	0	0	6	1	0	0	0	0	4	0	0	0	2	0	0	0
ENSG00000146067	FAM193B		7	6	1	0.277778	9	7	2	0.777778	2	1	1	0.5	0	0	5	1	0	0	0	0	1	1	0	0	1	0	0	0	1	1	0	0	0	0	0	0	0	0	0	0
ENSG00000146425	DYNLT1		7	7	0	0	10	10	0	1	3	3	0	1	2	0	2	0	2	0	0	0	2	0	1	0	1	0	1	0	0	0	1	0	0	0	1	0	0	0	0	0
ENSG00000147050	KDM6A	oncogene, TSG	7	6	1	#DIV/0!	7	6	1	0.857143	0	0	0	#DIV/0!	0	0	0	0	0	0	2	0	3	0	0	0	1	1	0	0	0	0	0	0	0	0	0	0	0	0	0	0
ENSG00000147439	BIN3		7	6	1	0.013587	23	19	4	0.826087	16	13	3	0.8125	3	1	0	0	5	0	0	0	2	1	4	1	5	1	4	1	0	0	3	1	0	0	0	0	2	1	4	0
ENSG00000148396	SEC16A		7	7	0	0.0388889	27	24	3	0.888889	20	17	3	0.85	5	1	7	1	2	0	2	0	3	1	4	0	1	0	5	2	4	0	0	0	0	0	2	1	3	0	3	0
ENSG00000149179	C11orf49		7	5	2	-0.125	16	14	2	0.875	9	9	0	1	3	0	3	1	3	1	1	0	0	0	2	0	2	0	2	0	1	0	2	0	0	0	0	0	2	0	2	0
ENSG00000151208	DLG5		7	6	1	-0.111111	9	8	1	0.888889	2	2	0	1	3	0	0	0	0	1	4	0	0	0	1	0	0	0	0	0	0	0	0	0	1	0	0	0	1	0	0	0
ENSG00000151498	ACAD8		7	4	3	#DIV/0!	7	4	3	0.571429	0	0	0	#DIV/0!	0	0	0	0	0	0	3	2	0	0	0	0	1	1	0	0	0	0	0	0	0	0	0	0	0	0	0	0
ENSG00000152102	FAM168B		7	7	0	0	11	11	0	1	4	4	0	1	3	0	3	0	0	0	3	0	0	0	0	0	2	0	0	0	0	0	0	0	2	0	1	0	0	0	1	0
ENSG00000152684	PELO		7	0	7	0	47	0	47	0	40	0	40	0	0	6	0	10	0	6	0	7	0	7	0	6	0	5	0	6	0	9	0	5	0	5	0	5	0	4	0	6
ENSG00000153046	CDYL		7	6	1	-0.0909091	11	10	1	0.909091	4	4	0	1	2	1	0	0	0	0	2	0	1	0	2	0	3	0	2	0	0	0	0	0	0	0	0	0	0	0	2	0
ENSG00000154174	TOMM70		7	7	0	0	15	15	0	1	8	8	0	1	3	0	2	0	3	0	2	0	2	0	1	0	2	0	2	0	1	0	1	0	1	0	1	0	1	0	1	0
ENSG00000155111	CDK19		7	3	4	#DIV/0!	7	3	4	0.428571	0	0	0	#DIV/0!	0	0	0	0	0	0	1	0	2	4	0	0	0	0	0	0	0	0	0	0	0	0	0	0	0	0	0	0
ENSG00000155256	ZFYVE27		7	7	0	0	8	8	0	1	1	1	0	1	1	0	2	0	0	0	5	0	0	0	0	0	0	0	1	0	0	0	0	0	0	0	0	0	0	0	0	0
ENSG00000155287	SLC25A28		7	7	0	0	18	18	0	1	11	11	0	1	4	0	5	0	4	0	1	0	0	0	1	0	3	0	3	0	2	0	3	0	0	0	0	0	1	0	2	0
ENSG00000156304	SCAF4		7	7	0	0	13	13	0	1	6	6	0	1	3	0	3	0	0	0	2	0	2	0	2	0	1	0	1	0	2	0	0	0	2	0	0	0	0	0	1	0
ENSG00000157654	PALM2-AKAP2		7	7	0	0	11	11	0	1	4	4	0	1	0	0	0	0	0	0	0	0	0	0	0	0	11	0	0	0	0	0	0	0	0	0	0	0	0	0	4	0
ENSG00000157837	SPPL3		7	5	2	-0.0345528	48	44	4	0.916667	41	39	2	0.95122	9	1	8	1	8	0	7	1	0	0	6	1	6	0	8	0	7	1	7	0	6	0	0	0	5	1	6	0
ENSG00000157869	RAB28		7	6	1	-0.0909091	11	10	1	0.909091	4	4	0	1	0	0	0	1	0	0	4	0	2	0	0	0	4	0	0	0	0	0	0	0	2	0	0	0	0	0	2	0
ENSG00000157881	PANK4		7	7	0	0.159091	11	10	1	0.909091	4	3	1	0.75	0	0	2	0	0	0	2	0	2	1	2	0	2	0	0	0	2	1	0	0	0	0	0	0	1	0	0	0
ENSG00000157933	SKI	oncogene	7	6	1	-0.04	25	24	1	0.96	18	18	0	1	0	0	9	1	2	0	13	0	0	0	0	0	0	0	0	0	8	0	1	0	9	0	0	0	0	0	0	0
ENSG00000158321	AUTS2		7	7	0	0	10	10	0	1	3	3	0	1	0	0	0	0	0	0	0	0	0	0	0	0	10	0	0	0	0	0	0	0	0	0	0	0	0	0	3	0
ENSG00000158480	SPATA2		7	5	2	-0.040404	18	14	4	0.777778	11	9	2	0.818182	0	0	0	0	0	0	5	1	0	0	6	2	3	1	0	0	0	0	0	0	4	1	0	0	5	1	0	0
ENSG00000158604	TMED4		7	6	1	-0.0909091	11	10	1	0.909091	4	4	0	1	2	0	1	1	1	0	2	0	2	0	1	0	1	0	1	0	1	0	1	0	1	0	0	0	0	0	0	0
ENSG00000160075	SSU72		7	6	1	-0.0416667	24	23	1	0.958333	17	17	0	1	3	0	5	1	3	0	3	0	3	0	3	0	3	0	2	0	3	0	3	0	2	0	2	0	2	0	3	0
ENSG00000160746	ANO10		7	6	1	0.0128205	13	11	2	0.846154	6	5	1	0.833333	3	1	0	0	3	1	0	0	3	0	2	0	0	0	1	0	0	0	3	0	0	0	0	1	1	0	0	0
ENSG00000162194	LBHD1		7	0	7	0	13	0	13	0	6	0	6	0	0	2	0	2	0	2	0	2	0	2	0	2	0	1	0	1	0	0	0	0	0	1	0	2	0	1	0	1
ENSG00000165283	STOML2		7	7	0	#DIV/0!	7	7	0	1	0	0	0	#DIV/0!	1	0	2	0	1	0	1	0	1	0	1	0	0	0	0	0	0	0	0	0	0	0	0	0	0	0	0	0
ENSG00000166133	RPUSD2		7	7	0	0	14	14	0	1	7	7	0	1	0	0	8	0	0	0	0	0	0	0	0	0	6	0	0	0	3	0	0	0	0	0	0	0	0	0	4	0
ENSG00000166289	PLEKHF1		7	2	5	-0.196154	20	13	7	0.65	13	11	2	0.846154	0	0	0	0	0	1	0	0	6	3	0	0	7	3	0	0	0	0	0	0	0	0	4	1	0	0	7	1
ENSG00000167291	TBC1D16		7	7	0	0.0411765	17	16	1	0.941176	10	9	1	0.9	0	0	6	1	0	0	6	0	0	0	4	0	0	0	0	0	3	1	0	0	3	0	0	0	3	0	0	0
ENSG00000167470	MIDN		7	7	0	0	13	13	0	1	6	6	0	1	6	0	0	0	0	0	2	0	2	0	3	0	0	0	3	0	0	0	0	0	2	0	0	0	1	0	0	0
ENSG00000167632	TRAPPC9		7	5	2	-0.25	8	6	2	0.75	1	1	0	1	0	0	0	0	0	0	0	0	2	1	2	1	2	0	0	0	0	0	0	0	0	0	0	0	0	0	1	0
ENSG00000167920	TMEM99		7	6	1	-0.0555556	18	17	1	0.944444	11	11	0	1	3	0	3	1	3	0	2	0	3	0	0	0	3	0	2	0	0	0	3	0	2	0	3	0	0	0	1	0
ENSG00000168286	THAP11		7	6	1	-0.0153846	65	64	1	0.984615	58	58	0	1	11	0	12	1	9	0	9	0	9	0	6	0	8	0	11	0	11	0	9	0	6	0	8	0	7	0	6	0
ENSG00000168818	STX18		7	6	1	-0.0714286	14	13	1	0.928571	7	7	0	1	2	0	2	0	2	0	2	0	0	1	3	0	2	0	0	0	2	0	1	0	1	0	0	0	2	0	1	0
ENSG00000168872	DDX19A		7	6	1	0.165323	31	9	22	0.290323	24	3	21	0.125	2	6	2	6	0	0	1	3	2	4	1	0	1	3	1	6	1	7	0	0	1	3	0	0	0	0	0	5
ENSG00000169016	E2F6		7	7	0	0	15	15	0	1	8	8	0	1	3	0	3	0	0	0	3	0	3	0	3	0	0	0	3	0	0	0	0	0	2	0	0	0	3	0	0	0
ENSG00000169047	IRS1		7	6	1	0.00930233	50	40	10	0.8	43	34	9	0.790698	14	3	0	0	4	0	11	3	0	0	11	4	0	0	11	3	0	0	4	1	9	2	0	0	10	3	0	0
ENSG00000169926	KLF13		7	7	0	0	23	23	0	1	16	16	0	1	5	0	0	0	3	0	1	0	0	0	0	0	14	0	3	0	0	0	3	0	0	0	0	0	0	0	10	0
ENSG00000170468	RIOX1		7	5	2	-0.075	15	12	3	0.8	8	7	1	0.875	7	2	0	0	0	0	0	0	0	0	0	0	5	1	5	1	0	0	0	0	0	0	0	0	1	0	1	0
ENSG00000171155	C1GALT1C1		7	7	0	0	32	32	0	1	25	25	0	1	7	0	7	0	0	0	5	0	0	0	7	0	6	0	7	0	3	0	0	0	3	0	0	0	7	0	5	0
ENSG00000171161	ZNF672		7	5	2	-0.142857	14	12	2	0.857143	7	7	0	1	2	1	2	1	0	0	3	0	1	0	0	0	4	0	1	0	0	0	0	0	2	0	0	0	0	0	4	0
ENSG00000171443	ZNF524		7	7	0	0	14	14	0	1	7	7	0	1	3	0	3	0	3	0	3	0	1	0	1	0	0	0	1	0	2	0	3	0	1	0	0	0	0	0	0	0
ENSG00000171853	TRAPPC12		7	8	-1	0.0759259	27	25	2	0.925926	20	17	3	0.85	4	0	5	1	1	0	5	0	2	1	4	0	4	0	4	0	2	1	1	0	2	1	2	1	3	0	3	0
ENSG00000172936	MYD88	oncogene	7	5	2	-0.0490196	24	20	4	0.833333	17	15	2	0.882353	7	1	0	0	2	0	5	1	1	1	0	0	5	1	3	0	0	0	1	0	5	1	0	0	0	0	6	1
ENSG00000173120	KDM2A		7	7	0	0	16	16	0	1	9	9	0	1	4	0	0	0	0	0	2	0	1	0	4	0	5	0	3	0	0	0	0	0	1	0	0	0	2	0	3	0
ENSG00000174292	TNK1		7	4	3	#DIV/0!	7	4	3	0.571429	0	0	0	#DIV/0!	0	0	0	0	0	0	0	0	0	0	4	3	0	0	0	0	0	0	0	0	0	0	0	0	0	0	0	0
ENSG00000174748	RPL15		7	7	0	#DIV/0!	7	7	0	1	0	0	0	#DIV/0!	1	0	1	0	1	0	1	0	1	0	1	0	1	0	0	0	0	0	0	0	0	0	0	0	0	0	0	0
ENSG00000175213	ZNF408		7	4	3	-0.3	10	7	3	0.7	3	3	0	1	0	0	0	0	0	0	3	1	0	0	4	2	0	0	0	0	0	0	0	0	1	0	0	0	2	0	0	0
ENSG00000175221	MED16		7	7	0	0.0152505	34	32	2	0.941176	27	25	2	0.925926	5	1	5	0	5	1	5	0	4	0	5	0	3	0	3	1	4	0	3	1	5	0	2	0	5	0	3	0
ENSG00000175938	ORAI3		7	0	7	0	16	0	16	0	9	0	9	0	0	0	0	0	0	6	0	3	0	1	0	2	0	4	0	0	0	0	0	3	0	1	0	1	0	1	0	3
ENSG00000179886	TIGD5		7	7	0	0	20	20	0	1	13	13	0	1	6	0	12	0	1	0	0	0	0	0	0	0	1	0	2	0	10	0	1	0	0	0	0	0	0	0	0	0
ENSG00000180901	KCTD2		7	7	0	0	18	18	0	1	11	11	0	1	2	0	10	0	0	0	6	0	0	0	0	0	0	0	0	0	5	0	0	0	6	0	0	0	0	0	0	0
ENSG00000181315	ZNF322		7	4	3	-0.0512821	13	8	5	0.615385	6	4	2	0.666667	0	0	0	0	0	0	5	3	0	0	0	0	3	2	0	0	0	0	0	0	4	2	0	0	0	0	0	0
ENSG00000181788	SIAH2		7	7	0	0	19	19	0	1	12	12	0	1	0	0	5	0	3	0	3	0	0	0	4	0	4	0	0	0	3	0	2	0	2	0	0	0	2	0	3	0
ENSG00000182810	DDX28		7	7	0	0	45	45	0	1	38	38	0	1	12	0	13	0	10	0	7	0	0	0	0	0	3	0	10	0	12	0	8	0	6	0	0	0	0	0	2	0
ENSG00000182871	COL18A1		7	7	0	0	25	25	0	1	18	18	0	1	6	0	0	0	0	0	9	0	5	0	5	0	0	0	7	0	0	0	0	0	5	0	0	0	6	0	0	0
ENSG00000183386	FHL3		7	6	1	-0.0526316	19	18	1	0.947368	12	12	0	1	0	0	4	0	4	1	3	0	4	0	0	0	3	0	0	0	3	0	3	0	0	0	4	0	0	0	2	0
ENSG00000184857	TMEM186		7	7	0	0	18	18	0	1	11	11	0	1	0	0	0	0	0	0	9	0	0	0	0	0	9	0	0	0	0	0	0	0	10	0	0	0	0	0	1	0
ENSG00000185127	C6orf120		7	7	0	0	25	25	0	1	18	18	0	1	4	0	4	0	0	0	6	0	0	0	6	0	5	0	2	0	2	0	0	0	6	0	0	0	5	0	3	0
ENSG00000185551	NR2F2		7	7	0	0.00762527	34	33	1	0.970588	27	26	1	0.962963	7	0	8	0	0	0	4	0	4	0	10	1	0	0	7	0	8	0	0	0	1	0	1	0	9	1	0	0
ENSG00000185650	ZFP36L1		7	7	0	0	26	26	0	1	19	19	0	1	6	0	0	0	5	0	1	0	3	0	6	0	5	0	4	0	0	0	2	0	1	0	4	0	3	0	5	0
ENSG00000186907	RTN4RL2		7	5	2	-0.0763889	16	13	3	0.8125	9	8	1	0.888889	6	2	6	1	0	0	1	0	0	0	0	0	0	0	4	0	4	1	0	0	0	0	0	0	0	0	0	0
ENSG00000188483	IER5L		7	7	0	0.0117057	46	43	3	0.934783	39	36	3	0.923077	14	3	0	0	9	0	8	0	0	0	12	0	0	0	11	3	0	0	8	0	8	0	0	0	9	0	0	0
ENSG00000196072	BLOC1S2		7	7	0	0	32	32	0	1	25	25	0	1	6	0	5	0	5	0	4	0	4	0	4	0	4	0	5	0	4	0	4	0	3	0	0	0	4	0	5	0
ENSG00000196387	ZNF140		7	7	0	0.214286	14	11	3	0.785714	7	4	3	0.571429	0	0	0	0	0	0	2	1	0	0	3	1	6	1	0	0	0	0	0	0	1	0	0	0	1	2	2	1
ENSG00000196715	VKORC1L1		7	6	1	-0.0384615	26	25	1	0.961538	19	19	0	1	9	1	5	0	0	0	5	0	0	0	3	0	3	0	8	0	5	0	0	0	2	0	0	0	4	0	0	0
ENSG00000196911	KPNA5		7	0	7	0	35	0	35	0	28	0	28	0	0	11	0	0	0	0	0	8	0	0	0	13	0	3	0	10	0	0	0	0	0	7	0	0	0	10	0	1
ENSG00000197579	TOPORS		7	0	7	0	10	0	10	0	3	0	3	0	0	0	0	0	0	0	0	0	0	0	0	0	0	10	0	0	0	0	0	0	0	0	0	0	0	0	0	3
ENSG00000197756	RPL37A		7	3	4	-0.444444	9	5	4	0.555556	2	2	0	1	2	1	0	1	1	1	0	0	2	1	0	0	0	0	0	0	0	0	1	0	0	0	1	0	0	0	0	0
ENSG00000197965	MPZL1		7	5	2	-0.133333	15	13	2	0.866667	8	8	0	1	2	0	2	1	2	1	2	0	2	0	1	0	2	0	2	0	2	0	2	0	2	0	0	0	0	0	0	0
ENSG00000198324	FAM109A		7	5	2	-0.25	8	6	2	0.75	1	1	0	1	0	0	0	0	0	0	6	2	0	0	0	0	0	0	0	0	0	0	0	0	1	0	0	0	0	0	0	0
ENSG00000198369	SPRED2		7	5	2	-0.0763889	16	13	3	0.8125	9	8	1	0.888889	2	0	0	0	0	0	9	2	0	0	2	1	0	0	0	0	0	0	0	0	7	1	0	0	1	0	0	0
ENSG00000203791	EEF1AKMT2		7	0	7	0	9	0	9	0	2	0	2	0	0	3	0	0	0	0	0	2	0	1	0	1	0	2	0	1	0	0	0	0	0	0	0	0	0	0	0	1
ENSG00000204178	TMEM57		7	7	0	0	8	8	0	1	1	1	0	1	0	0	0	0	2	0	2	0	2	0	0	0	2	0	0	0	0	0	0	0	1	0	0	0	0	0	0	0
ENSG00000204569	PPP1R10		7	7	0	0	18	18	0	1	11	11	0	1	2	0	2	0	0	0	6	0	0	0	3	0	5	0	1	0	0	0	0	0	2	0	0	0	2	0	6	0
ENSG00000213638	ADAT3		7	0	7	0	11	0	11	0	4	0	4	0	0	0	0	11	0	0	0	0	0	0	0	0	0	0	0	0	0	4	0	0	0	0	0	0	0	0	0	0
ENSG00000214022	REPIN1		7	6	1	-0.0227273	44	43	1	0.977273	37	37	0	1	7	0	8	0	0	0	8	1	7	0	7	0	6	0	7	0	7	0	0	0	6	0	5	0	5	0	7	0
ENSG00000214530	STARD10		7	0	7	0	9	0	9	0	2	0	2	0	0	2	0	0	0	2	0	2	0	2	0	1	0	0	0	1	0	0	0	1	0	0	0	0	0	0	0	0
ENSG00000221869	CEBPD		7	7	0	0	24	24	0	1	17	17	0	1	6	0	0	0	6	0	5	0	0	0	7	0	0	0	4	0	0	0	5	0	3	0	0	0	5	0	0	0
ENSG00000224402	OR6D1P		7	0	7	0	9	0	9	0	2	0	2	0	0	1	0	0	0	0	0	2	0	3	0	3	0	0	0	0	0	0	0	0	0	0	0	1	0	1	0	0
ENSG00000236609	ZNF853		7	6	1	-0.125	8	7	1	0.875	1	1	0	1	0	0	0	0	0	0	7	1	0	0	0	0	0	0	0	0	0	0	0	0	1	0	0	0	0	0	0	0
ENSG00000241852	C8orf58		7	5	2	-0.25	8	6	2	0.75	1	1	0	1	6	2	0	0	0	0	0	0	0	0	0	0	0	0	1	0	0	0	0	0	0	0	0	0	0	0	0	0
ENSG00000248092	NNT-AS1		7	0	7	0	18	0	18	0	11	0	11	0	0	3	0	3	0	2	0	2	0	3	0	3	0	2	0	2	0	3	0	0	0	2	0	1	0	2	0	1
ENSG00000256060	TRAPPC2B		7	0	7	0	10	0	10	0	3	0	3	0	0	0	0	0	0	0	0	3	0	0	0	4	0	3	0	0	0	0	0	0	0	1	0	0	0	2	0	0
ENSG00000262919	CCNQ		7	5	2	-0.0119048	28	21	7	0.75	21	16	5	0.761905	3	1	3	1	3	1	3	1	3	1	3	1	3	1	3	1	3	1	2	1	3	0	0	0	3	1	2	1
ENSG00000266338	NBPF15		7	6	1	0.75	8	6	2	0.75	1	0	1	0	0	0	0	0	3	1	0	0	0	0	3	1	0	0	0	0	0	0	0	1	0	0	0	0	0	0	0	0
ENSG00000269556	TMEM185A		7	3	4	#DIV/0!	7	3	4	0.428571	0	0	0	#DIV/0!	0	0	2	3	0	1	0	0	0	0	1	0	0	0	0	0	0	0	0	0	0	0	0	0	0	0	0	0
ENSG00000270299	AL121758.1		7	0	7	0	35	0	35	0	28	0	28	0	0	9	0	12	0	5	0	5	0	3	0	1	0	0	0	10	0	4	0	6	0	5	0	1	0	2	0	0
ENSG00000272617	COG8		7	0	7	0	34	0	34	0	27	0	27	0	0	10	0	11	0	0	0	8	0	0	0	4	0	1	0	8	0	11	0	0	0	8	0	0	0	0	0	0
ENSG00000273015	AC008124.1		7	7	0	#DIV/0!	7	7	0	1	0	0	0	#DIV/0!	0	0	0	0	0	0	0	0	0	0	0	0	7	0	0	0	0	0	0	0	0	0	0	0	0	0	0	0
ENSG00000276023	DUSP14		7	6	1	-0.0526316	19	18	1	0.947368	12	12	0	1	5	0	5	1	3	0	3	0	2	0	0	0	0	0	3	0	5	0	2	0	2	0	0	0	0	0	0	0
ENSG00000277400	AC145212.1		7	0	7	#DIV/0!	7	0	7	0	0	0	0	#DIV/0!	0	0	0	0	0	0	0	6	0	0	0	1	0	0	0	0	0	0	0	0	0	0	0	0	0	0	0	0
ENSG00000283580	AC098484.3		7	0	7	0	11	0	11	0	4	0	4	0	0	0	0	4	0	2	0	0	0	1	0	2	0	2	0	0	0	0	0	2	0	0	0	0	0	0	0	2
ENSG00000283761	AC118553.2		7	2	5	-0.214286	14	7	7	0.5	7	5	2	0.714286	1	3	2	0	1	1	1	2	1	1	0	0	1	0	1	1	1	0	0	0	1	1	1	0	0	0	1	0
ENSG00000196498	NCOR2	TSG	6	7	-1	0.0528846	32	30	2	0.9375	26	23	3	0.884615	6	0	4	0	4	0	6	1	4	1	3	0	3	0	6	1	2	0	3	0	2	0	4	1	4	1	2	0
ENSG00000063046	EIF4B		6	6	0	0	8	8	0	1	2	2	0	1	1	0	2	0	2	0	1	0	1	0	1	0	0	0	0	0	1	0	1	0	0	0	0	0	0	0	0	0
ENSG00000007264	MATK		6	6	0	#DIV/0!	6	6	0	1	0	0	0	#DIV/0!	0	0	3	0	0	0	0	0	1	0	2	0	0	0	0	0	0	0	0	0	0	0	0	0	0	0	0	0
ENSG00000012211	PRICKLE3		6	5	1	-0.0833333	12	11	1	0.916667	6	6	0	1	0	0	0	0	3	1	0	0	4	0	0	0	4	0	0	0	0	0	3	0	0	0	0	0	0	0	3	0
ENSG00000014216	CAPN1		6	6	0	0	38	38	0	1	32	32	0	1	6	0	6	0	6	0	5	0	6	0	6	0	3	0	5	0	5	0	5	0	4	0	5	0	4	0	4	0
ENSG00000016864	GLT8D1		6	6	0	0	27	27	0	1	21	21	0	1	6	0	0	0	5	0	3	0	5	0	4	0	4	0	6	0	0	0	4	0	3	0	0	0	4	0	4	0
ENSG00000023697	DERA		6	6	0	0	7	7	0	1	1	1	0	1	2	0	0	0	2	0	1	0	0	0	1	0	1	0	0	0	0	0	1	0	0	0	0	0	0	0	0	0
ENSG00000023902	PLEKHO1		6	6	0	0	16	16	0	1	10	10	0	1	0	0	9	0	0	0	0	0	0	0	0	0	7	0	0	0	4	0	0	0	0	0	0	0	0	0	6	0
ENSG00000025156	HSF2		6	6	0	0	7	7	0	1	1	1	0	1	0	0	3	0	0	0	2	0	0	0	0	0	2	0	0	0	1	0	0	0	0	0	0	0	0	0	0	0
ENSG00000030419	IKZF2		6	0	6	0	8	0	8	0	2	0	2	0	0	0	0	0	0	0	0	0	0	0	0	0	0	8	0	0	0	0	0	0	0	0	0	0	0	0	0	2
ENSG00000036549	ZZZ3		6	6	0	0	8	8	0	1	2	2	0	1	0	0	0	0	0	0	3	0	0	0	0	0	5	0	0	0	0	0	0	0	1	0	0	0	0	0	1	0
ENSG00000040487	PQLC2		6	6	0	0	13	13	0	1	7	7	0	1	0	0	5	0	0	0	3	0	5	0	0	0	0	0	0	0	5	0	0	0	2	0	0	0	0	0	0	0
ENSG00000054267	ARID4B		6	2	4	0.05	16	4	12	0.25	10	2	8	0.2	0	2	0	3	0	1	0	1	1	2	1	1	2	2	0	2	0	1	0	0	0	1	0	1	1	1	1	2
ENSG00000058272	PPP1R12A		6	6	0	#DIV/0!	6	6	0	1	0	0	0	#DIV/0!	2	0	0	0	0	0	1	0	0	0	1	0	2	0	0	0	0	0	0	0	0	0	0	0	0	0	0	0
ENSG00000059122	FLYWCH1		6	4	2	-0.0869565	23	21	2	0.913043	17	17	0	1	1	0	4	2	4	0	3	0	3	0	3	0	3	0	0	0	6	0	4	0	3	0	0	0	2	0	2	0
ENSG00000062598	ELMO2		6	6	0	0.0277778	18	17	1	0.944444	12	11	1	0.916667	2	0	0	0	2	0	4	1	0	0	2	0	7	0	1	0	0	0	0	0	5	1	0	0	0	0	5	0
ENSG00000063322	MED29		6	6	0	0.0214286	20	19	1	0.95	14	13	1	0.928571	6	0	2	1	2	0	3	0	0	0	4	0	2	0	6	1	1	0	0	0	2	0	0	0	3	0	1	0
ENSG00000065029	ZNF76		6	5	1	-0.142857	7	6	1	0.857143	1	1	0	1	0	0	2	1	0	0	0	0	0	0	3	0	1	0	0	0	0	0	0	0	0	0	0	0	1	0	0	0
ENSG00000065548	ZC3H15		6	6	0	0	7	7	0	1	1	1	0	1	0	0	1	0	2	0	1	0	1	0	1	0	1	0	0	0	0	0	0	0	0	0	1	0	0	0	0	0
ENSG00000066455	GOLGA5	fusion	6	7	-1	0.1	16	16	0	1	10	9	1	0.9	8	0	0	0	0	0	6	0	0	0	1	0	1	0	4	1	0	0	0	0	5	0	0	0	0	0	0	0
ENSG00000067141	NEO1		6	6	0	0	12	12	0	1	6	6	0	1	9	0	0	0	0	0	3	0	0	0	0	0	0	0	6	0	0	0	0	0	0	0	0	0	0	0	0	0
ENSG00000067221	STOML1		6	5	1	#DIV/0!	6	5	1	0.833333	0	0	0	#DIV/0!	0	0	5	1	0	0	0	0	0	0	0	0	0	0	0	0	0	0	0	0	0	0	0	0	0	0	0	0
ENSG00000070423	RNF126		6	6	0	0	12	12	0	1	6	6	0	1	3	0	1	0	1	0	2	0	3	0	1	0	1	0	1	0	1	0	1	0	0	0	1	0	1	0	1	0
ENSG00000070961	ATP2B1		6	6	0	0	21	21	0	1	15	15	0	1	6	0	0	0	0	0	5	0	0	0	5	0	5	0	6	0	0	0	0	0	2	0	0	0	3	0	4	0
ENSG00000071537	SEL1L		6	6	0	0.0089955	29	28	1	0.965517	23	22	1	0.956522	11	0	0	0	0	0	8	1	0	0	0	0	9	0	6	0	0	0	0	0	8	1	0	0	0	0	8	0
ENSG00000072210	ALDH3A2		6	6	0	0	15	15	0	1	9	9	0	1	5	0	0	0	4	0	3	0	0	0	3	0	0	0	3	0	0	0	2	0	2	0	0	0	2	0	0	0
ENSG00000075856	SART3		6	5	1	-0.0454545	22	21	1	0.954545	16	16	0	1	4	0	3	1	0	0	5	0	4	0	3	0	2	0	4	0	3	0	0	0	2	0	1	0	3	0	3	0
ENSG00000077235	GTF3C1		6	8	-2	0.0720588	40	37	3	0.925	34	29	5	0.852941	5	1	7	0	6	0	5	1	5	0	5	1	4	0	5	1	6	2	3	0	3	1	5	0	3	1	4	0
ENSG00000077238	IL4R		6	3	3	-0.0909091	33	30	3	0.909091	27	27	0	1	0	0	0	0	12	2	11	1	0	0	0	0	7	0	0	0	0	0	12	0	7	0	0	0	0	0	8	0
ENSG00000079805	DNM2	TSG	6	3	3	#DIV/0!	6	3	3	0.5	0	0	0	#DIV/0!	1	1	0	0	0	0	2	2	0	0	0	0	0	0	0	0	0	0	0	0	0	0	0	0	0	0	0	0
ENSG00000085998	POMGNT1		6	5	1	#DIV/0!	6	5	1	0.833333	0	0	0	#DIV/0!	2	0	1	1	0	0	1	0	1	0	0	0	0	0	0	0	0	0	0	0	0	0	0	0	0	0	0	0
ENSG00000087111	PIGS		6	0	6	0	30	0	30	0	24	0	24	0	0	5	0	5	0	5	0	4	0	5	0	3	0	3	0	4	0	4	0	3	0	3	0	5	0	2	0	3
ENSG00000088247	KHSRP		6	6	0	0	25	25	0	1	19	19	0	1	5	0	5	0	0	0	4	0	3	0	4	0	4	0	4	0	5	0	0	0	3	0	1	0	3	0	3	0
ENSG00000088888	MAVS		6	8	-2	0.142045	22	21	1	0.954545	16	13	3	0.8125	8	1	0	0	0	0	12	0	0	0	1	0	0	0	4	2	0	0	0	0	9	1	0	0	0	0	0	0
ENSG00000089248	ERP29		6	6	0	0	20	20	0	1	14	14	0	1	3	0	3	0	3	0	3	0	3	0	3	0	2	0	2	0	2	0	2	0	2	0	2	0	2	0	2	0
ENSG00000090857	PDPR		6	6	0	0	9	9	0	1	3	3	0	1	1	0	0	0	0	0	8	0	0	0	0	0	0	0	0	0	0	0	0	0	3	0	0	0	0	0	0	0
ENSG00000090989	EXOC1		6	6	0	0	9	9	0	1	3	3	0	1	2	0	0	0	0	0	2	0	2	0	1	0	2	0	0	0	0	0	0	0	1	0	1	0	0	0	1	0
ENSG00000099330	OCEL1		6	3	3	0.111111	9	4	5	0.444444	3	1	2	0.333333	0	0	0	0	0	0	1	1	1	2	1	1	1	1	0	0	0	0	0	0	0	0	1	2	0	0	0	0
ENSG00000100413	POLR3H		6	7	-1	0.037037	33	33	0	1	27	26	1	0.962963	5	0	10	0	5	0	4	0	0	0	4	0	5	0	6	0	8	1	2	0	5	0	0	0	3	0	2	0
ENSG00000100888	CHD8		6	5	1	-0.0269231	26	24	2	0.923077	20	19	1	0.95	7	1	0	0	0	0	7	1	0	0	4	0	6	0	4	1	0	0	0	0	4	0	0	0	5	0	6	0
ENSG00000101138	CSTF1		6	6	0	0	48	48	0	1	42	42	0	1	7	0	8	0	7	0	7	0	5	0	7	0	7	0	7	0	8	0	7	0	6	0	0	0	7	0	7	0
ENSG00000101216	GMEB2		6	5	1	0.127273	11	8	3	0.727273	5	3	2	0.6	0	0	4	2	0	1	1	0	0	0	0	0	3	0	0	0	1	2	0	0	0	0	0	0	0	0	2	0
ENSG00000101346	POFUT1		6	5	1	0.00568182	22	18	4	0.818182	16	13	3	0.8125	5	1	5	1	4	1	4	1	0	0	0	0	0	0	3	1	4	1	2	0	4	1	0	0	0	0	0	0
ENSG00000101464	PIGU		6	6	0	0	18	18	0	1	12	12	0	1	2	0	4	0	3	0	2	0	3	0	2	0	2	0	2	0	2	0	3	0	2	0	0	0	1	0	2	0
ENSG00000102181	CD99L2		6	6	0	0	40	40	0	1	34	34	0	1	11	0	10	0	9	0	0	0	5	0	0	0	5	0	11	0	8	0	9	0	0	0	0	0	0	0	6	0
ENSG00000102967	DHODH		6	6	0	0	10	10	0	1	4	4	0	1	5	0	4	0	0	0	0	0	0	0	1	0	0	0	4	0	0	0	0	0	0	0	0	0	0	0	0	0
ENSG00000103043	VAC14		6	7	-1	0.142857	13	13	0	1	7	6	1	0.857143	4	0	2	0	1	0	2	0	1	0	2	0	1	0	1	0	1	0	1	0	1	1	0	0	1	0	1	0
ENSG00000103274	NUBP1		6	6	0	0	7	7	0	1	1	1	0	1	1	0	1	0	1	0	1	0	1	0	1	0	1	0	0	0	0	0	0	0	0	0	1	0	0	0	0	0
ENSG00000103978	TMEM87A		6	6	0	0	18	18	0	1	12	12	0	1	3	0	0	0	3	0	3	0	2	0	4	0	3	0	4	0	0	0	1	0	1	0	0	0	3	0	3	0
ENSG00000104081	BMF		6	4	2	-0.021978	13	9	4	0.692308	7	5	2	0.714286	0	0	0	0	0	0	0	0	0	0	0	0	9	4	0	0	0	0	0	0	0	0	0	0	0	0	5	2
ENSG00000104626	ERI1		6	6	0	0	8	8	0	1	2	2	0	1	4	0	0	0	0	0	0	0	4	0	0	0	0	0	2	0	0	0	0	0	0	0	0	0	0	0	0	0
ENSG00000105197	TIMM50		6	6	0	0	9	9	0	1	3	3	0	1	2	0	2	0	1	0	1	0	0	0	2	0	1	0	1	0	1	0	0	0	0	0	0	0	1	0	0	0
ENSG00000106462	EZH2	oncogene, TSG	6	2	4	-0.5	8	4	4	0.5	2	2	0	1	0	1	1	2	0	0	0	0	1	1	1	0	1	0	0	0	0	0	0	0	0	0	0	0	1	0	1	0
ENSG00000106638	TBL2		6	6	0	0	47	47	0	1	41	41	0	1	9	0	7	0	7	0	6	0	7	0	6	0	5	0	7	0	8	0	4	0	7	0	6	0	4	0	5	0
ENSG00000107021	TBC1D13		6	5	1	-0.0769231	13	12	1	0.923077	7	7	0	1	0	0	6	1	0	0	3	0	0	0	3	0	0	0	0	0	2	0	0	0	3	0	0	0	2	0	0	0
ENSG00000107341	UBE2R2		6	6	0	0	22	22	0	1	16	16	0	1	4	0	5	0	2	0	2	0	3	0	4	0	2	0	3	0	3	0	2	0	1	0	3	0	2	0	2	0
ENSG00000107789	MINPP1		6	6	0	0	32	32	0	1	26	26	0	1	10	0	0	0	7	0	7	0	7	0	1	0	0	0	11	0	0	0	4	0	7	0	4	0	0	0	0	0
ENSG00000107862	GBF1		6	4	2	-0.166667	12	10	2	0.833333	6	6	0	1	3	2	2	0	0	0	1	0	2	0	1	0	1	0	3	0	0	0	0	0	0	0	2	0	0	0	1	0
ENSG00000108262	GIT1		6	5	1	-0.0454545	22	21	1	0.954545	16	16	0	1	5	0	4	1	3	0	2	0	1	0	3	0	3	0	3	0	4	0	2	0	1	0	0	0	3	0	3	0
ENSG00000108784	NAGLU		6	6	0	0	28	28	0	1	22	22	0	1	5	0	7	0	5	0	4	0	0	0	4	0	3	0	5	0	6	0	2	0	3	0	0	0	3	0	3	0
ENSG00000108788	MLX		6	6	0	0	15	15	0	1	9	9	0	1	2	0	4	0	2	0	2	0	3	0	2	0	0	0	2	0	3	0	1	0	0	0	1	0	1	0	1	0
ENSG00000109685	NSD2	oncogene, fusion	6	5	1	-0.0285714	35	34	1	0.971429	29	29	0	1	5	0	13	0	0	0	0	0	8	1	2	0	6	0	0	0	13	0	0	0	0	0	4	0	3	0	9	0
ENSG00000109686	SH3D19		6	4	2	-0.0727273	11	8	3	0.727273	5	4	1	0.8	0	2	0	0	0	0	8	0	0	0	0	1	0	0	0	0	0	0	0	0	4	1	0	0	0	0	0	0
ENSG00000110768	GTF2H1		6	6	0	0	19	19	0	1	13	13	0	1	3	0	0	0	3	0	3	0	4	0	4	0	2	0	3	0	0	0	2	0	2	0	0	0	3	0	3	0
ENSG00000111540	RAB5B		6	6	0	#DIV/0!	6	6	0	1	0	0	0	#DIV/0!	1	0	1	0	1	0	1	0	0	0	1	0	1	0	0	0	0	0	0	0	0	0	0	0	0	0	0	0
ENSG00000112763	BTN2A1		6	6	0	0	9	9	0	1	3	3	0	1	0	0	0	0	0	0	4	0	5	0	0	0	0	0	0	0	0	0	0	0	3	0	0	0	0	0	0	0
ENSG00000113734	BNIP1		6	5	1	0.25	8	6	2	0.75	2	1	1	0.5	1	0	1	1	0	0	1	0	1	1	1	0	1	0	0	0	1	1	0	0	0	0	0	0	0	0	0	0
ENSG00000115904	SOS1		6	5	1	-0.142857	7	6	1	0.857143	1	1	0	1	0	0	0	0	0	0	6	1	0	0	0	0	0	0	0	0	0	0	0	0	1	0	0	0	0	0	0	0
ENSG00000116670	MAD2L2		6	6	0	0	7	7	0	1	1	1	0	1	1	0	1	0	1	0	1	0	1	0	1	0	1	0	0	0	0	0	0	0	0	0	1	0	0	0	0	0
ENSG00000117523	PRRC2C		6	6	0	0	12	12	0	1	6	6	0	1	4	0	0	0	0	0	3	0	1	0	2	0	2	0	0	0	0	0	0	0	2	0	0	0	1	0	3	0
ENSG00000118217	ATF6		6	6	0	0	11	11	0	1	5	5	0	1	1	0	2	0	3	0	1	0	0	0	2	0	2	0	0	0	1	0	1	0	1	0	0	0	0	0	2	0
ENSG00000118655	DCLRE1B		6	3	3	-0.230769	13	10	3	0.769231	7	7	0	1	0	0	2	1	0	0	0	0	0	0	8	2	0	0	0	0	0	0	0	0	0	0	0	0	7	0	0	0
ENSG00000119333	WDR34		6	6	0	0	12	12	0	1	6	6	0	1	2	0	2	0	2	0	0	0	3	0	2	0	1	0	1	0	1	0	1	0	0	0	1	0	1	0	1	0
ENSG00000119682	AREL1		6	4	2	-0.153846	13	11	2	0.846154	7	7	0	1	4	0	0	0	0	0	3	0	0	0	2	2	2	0	3	0	0	0	0	0	1	0	0	0	2	0	1	0
ENSG00000119929	CUTC		6	6	0	0	12	12	0	1	6	6	0	1	3	0	0	0	4	0	2	0	0	0	0	0	3	0	2	0	0	0	1	0	0	0	0	0	0	0	3	0
ENSG00000119986	AVPI1		6	6	0	0	12	12	0	1	6	6	0	1	5	0	0	0	3	0	4	0	0	0	0	0	0	0	2	0	0	0	2	0	2	0	0	0	0	0	0	0
ENSG00000121058	COIL		6	4	2	-0.142857	14	12	2	0.857143	8	8	0	1	5	1	0	0	0	0	5	1	0	0	0	0	2	0	4	0	0	0	0	0	4	0	0	0	0	0	0	0
ENSG00000121410	A1BG		6	6	0	#DIV/0!	6	6	0	1	0	0	0	#DIV/0!	1	0	1	0	1	0	1	0	1	0	1	0	0	0	0	0	0	0	0	0	0	0	0	0	0	0	0	0
ENSG00000122299	ZC3H7A		6	7	-1	1	7	7	0	1	1	0	1	0	2	0	0	0	0	0	2	0	1	0	0	0	2	0	0	0	0	0	0	0	0	1	0	0	0	0	0	0
ENSG00000122490	PQLC1		6	5	1	-0.0625	16	15	1	0.9375	10	10	0	1	1	1	4	0	4	0	3	0	0	0	1	0	2	0	0	0	3	0	2	0	2	0	0	0	1	0	2	0
ENSG00000123146	ADGRE5		6	5	1	-0.0625	16	15	1	0.9375	10	10	0	1	4	1	0	0	4	0	0	0	3	0	1	0	3	0	4	0	0	0	0	0	0	0	3	0	0	0	3	0
ENSG00000123352	SPATS2		6	6	0	0.0659341	13	12	1	0.923077	7	6	1	0.857143	3	1	0	0	0	0	3	0	0	0	3	0	3	0	1	0	0	0	0	0	0	0	0	0	3	0	2	1
ENSG00000123485	HJURP		6	6	0	0	20	20	0	1	14	14	0	1	5	0	5	0	0	0	0	0	5	0	2	0	3	0	4	0	4	0	0	0	0	0	3	0	0	0	3	0
ENSG00000124164	VAPB		6	3	3	-0.428571	7	4	3	0.571429	1	1	0	1	0	0	1	0	1	0	0	2	1	0	1	1	0	0	0	0	1	0	0	0	0	0	0	0	0	0	0	0
ENSG00000124422	USP22		6	5	1	-0.037037	27	26	1	0.962963	21	21	0	1	4	0	5	1	7	0	2	0	1	0	4	0	3	0	4	0	5	0	4	0	3	0	1	0	1	0	3	0
ENSG00000124659	TBCC		6	6	0	0	51	51	0	1	45	45	0	1	9	0	10	0	8	0	8	0	4	0	5	0	7	0	8	0	10	0	8	0	7	0	2	0	3	0	7	0
ENSG00000124802	EEF1E1		6	0	6	0	10	0	10	0	4	0	4	0	0	2	0	0	0	2	0	1	0	2	0	2	0	1	0	1	0	1	0	0	0	0	0	1	0	1	0	0
ENSG00000125503	PPP1R12C		6	6	0	0	11	11	0	1	5	5	0	1	2	0	1	0	2	0	1	0	3	0	0	0	2	0	2	0	1	0	0	0	0	0	0	0	0	0	2	0
ENSG00000125611	CHCHD5		6	6	0	0	14	14	0	1	8	8	0	1	2	0	2	0	2	0	2	0	2	0	2	0	2	0	2	0	1	0	1	0	1	0	1	0	1	0	1	0
ENSG00000125657	TNFSF9		6	4	2	-0.0738636	22	19	3	0.863636	16	15	1	0.9375	0	0	0	0	8	1	0	0	4	1	0	0	7	1	0	0	0	0	6	0	0	0	3	0	0	0	6	1
ENSG00000125812	GZF1		6	4	2	#DIV/0!	6	4	2	0.666667	0	0	0	#DIV/0!	1	1	0	0	0	0	3	1	0	0	0	0	0	0	0	0	0	0	0	0	0	0	0	0	0	0	0	0
ENSG00000125952	MAX	TSG	6	6	0	0	19	19	0	1	13	13	0	1	4	0	5	0	0	0	3	0	0	0	3	0	4	0	3	0	3	0	0	0	3	0	0	0	0	0	4	0
ENSG00000126773	PCNX4		6	6	0	0	14	14	0	1	8	8	0	1	4	0	0	0	0	0	3	0	0	0	0	0	7	0	0	0	0	0	0	0	2	0	0	0	0	0	6	0
ENSG00000127418	FGFRL1		6	6	0	0	7	7	0	1	1	1	0	1	1	0	1	0	1	0	1	0	3	0	0	0	0	0	0	0	0	0	0	0	1	0	0	0	0	0	0	0
ENSG00000127419	TMEM175		6	6	0	0	9	9	0	1	3	3	0	1	0	0	4	0	0	0	0	0	2	0	0	0	3	0	0	0	3	0	0	0	0	0	0	0	0	0	0	0
ENSG00000127445	PIN1		6	6	0	#DIV/0!	6	6	0	1	0	0	0	#DIV/0!	1	0	1	0	1	0	1	0	1	0	1	0	0	0	0	0	0	0	0	0	0	0	0	0	0	0	0	0
ENSG00000128016	ZFP36		6	4	2	-0.05997	29	26	3	0.896552	23	22	1	0.956522	5	0	0	0	8	1	0	0	0	0	8	1	5	1	3	0	0	0	5	0	0	0	0	0	7	1	7	0
ENSG00000128965	CHAC1		6	6	0	0	17	17	0	1	11	11	0	1	0	0	10	0	0	0	0	0	7	0	0	0	0	0	0	0	6	0	0	0	0	0	5	0	0	0	0	0
ENSG00000129255	MPDU1		6	5	1	-0.0909091	11	10	1	0.909091	5	5	0	1	2	0	2	1	1	0	1	0	2	0	1	0	1	0	2	0	1	0	1	0	0	0	1	0	0	0	0	0
ENSG00000129353	SLC44A2		6	5	1	-0.0769231	13	12	1	0.923077	7	7	0	1	0	0	3	0	0	0	0	0	3	0	3	0	3	1	0	0	1	0	0	0	0	0	1	0	2	0	3	0
ENSG00000130382	MLLT1	fusion	6	6	0	0	47	47	0	1	41	41	0	1	8	0	12	0	9	0	6	0	4	0	5	0	3	0	5	0	10	0	6	0	5	0	5	0	6	0	4	0
ENSG00000131149	GSE1		6	6	0	0	17	17	0	1	11	11	0	1	5	0	1	0	0	0	3	0	1	0	4	0	3	0	3	0	1	0	0	0	1	0	2	0	3	0	1	0
ENSG00000131409	LRRC4B		6	5	1	#DIV/0!	6	5	1	0.833333	0	0	0	#DIV/0!	0	0	0	0	0	0	0	0	5	1	0	0	0	0	0	0	0	0	0	0	0	0	0	0	0	0	0	0
ENSG00000131508	UBE2D2		6	6	0	0	7	7	0	1	1	1	0	1	1	0	1	0	1	0	1	0	1	0	1	0	1	0	0	0	0	0	0	0	0	0	1	0	0	0	0	0
ENSG00000131788	PIAS3		6	7	-1	0.125	14	14	0	1	8	7	1	0.875	4	0	3	0	4	0	0	0	0	0	3	0	0	0	1	0	1	0	3	1	0	0	0	0	2	0	0	0
ENSG00000132467	UTP3		6	6	0	0	24	24	0	1	18	18	0	1	7	0	0	0	0	0	7	0	1	0	4	0	5	0	6	0	0	0	0	0	4	0	0	0	2	0	6	0
ENSG00000132604	TERF2		6	5	1	-0.125	8	7	1	0.875	2	2	0	1	0	1	0	0	0	0	6	0	0	0	0	0	1	0	0	0	0	0	0	0	2	0	0	0	0	0	0	0
ENSG00000132819	RBM38		6	7	-1	0.0204082	55	55	0	1	49	48	1	0.979592	10	0	10	0	0	0	8	0	10	0	9	0	8	0	6	1	9	0	0	0	8	0	7	0	10	0	8	0
ENSG00000134318	ROCK2		6	5	1	0.0125	16	13	3	0.8125	10	8	2	0.8	7	1	0	0	0	0	6	2	0	0	0	0	0	0	2	1	0	0	0	0	6	1	0	0	0	0	0	0
ENSG00000135945	REV1		6	5	1	#DIV/0!	6	5	1	0.833333	0	0	0	#DIV/0!	0	0	0	0	0	0	5	1	0	0	0	0	0	0	0	0	0	0	0	0	0	0	0	0	0	0	0	0
ENSG00000136205	TNS3		6	5	1	-0.0322581	31	30	1	0.967742	25	25	0	1	17	1	0	0	3	0	10	0	0	0	0	0	0	0	18	0	0	0	1	0	6	0	0	0	0	0	0	0
ENSG00000136270	TBRG4		6	4	2	-0.0869565	23	21	2	0.913043	17	17	0	1	3	0	4	1	3	0	2	1	3	0	3	0	3	0	2	0	4	0	2	0	2	0	3	0	2	0	2	0
ENSG00000136271	DDX56		6	6	0	0	12	12	0	1	6	6	0	1	2	0	2	0	2	0	0	0	2	0	2	0	2	0	1	0	1	0	1	0	0	0	1	0	1	0	1	0
ENSG00000136715	SAP130		6	4	2	-0.020202	33	25	8	0.757576	27	21	6	0.777778	4	2	6	1	0	0	5	1	0	1	5	2	5	1	5	1	6	3	0	0	4	0	0	0	5	1	1	1
ENSG00000137504	CREBZF		6	6	0	0	24	24	0	1	18	18	0	1	9	0	0	0	0	0	0	0	0	0	6	0	9	0	3	0	0	0	0	0	0	0	0	0	4	0	11	0
ENSG00000137815	RTF1		6	6	0	0	11	11	0	1	5	5	0	1	5	0	0	0	0	0	3	0	0	0	2	0	1	0	3	0	0	0	0	0	1	0	0	0	0	0	1	0
ENSG00000137970	RPL7P9		6	0	6	#DIV/0!	6	0	6	0	0	0	0	#DIV/0!	0	1	0	1	0	1	0	1	0	1	0	1	0	0	0	0	0	0	0	0	0	0	0	0	0	0	0	0
ENSG00000138032	PPM1B		6	6	0	0	23	23	0	1	17	17	0	1	10	0	0	0	0	0	7	0	0	0	0	0	6	0	8	0	0	0	0	0	1	0	0	0	0	0	8	0
ENSG00000138172	CALHM2		6	2	4	-0.444444	9	5	4	0.555556	3	3	0	1	0	0	0	0	0	0	0	0	0	0	3	3	2	1	0	0	0	0	0	0	0	0	0	0	2	0	1	0
ENSG00000139675	HNRNPA1L2		6	0	6	0	14	0	14	0	8	0	8	0	0	2	0	2	0	2	0	2	0	2	0	2	0	2	0	1	0	1	0	1	0	1	0	2	0	1	0	1
ENSG00000139722	VPS37B		6	4	2	-0.0689655	29	27	2	0.931034	23	23	0	1	3	0	10	1	6	1	3	0	0	0	4	0	1	0	2	0	8	0	6	0	1	0	0	0	4	0	2	0
ENSG00000139793	MBNL2		6	6	0	#DIV/0!	6	6	0	1	0	0	0	#DIV/0!	0	0	0	0	0	0	6	0	0	0	0	0	0	0	0	0	0	0	0	0	0	0	0	0	0	0	0	0
ENSG00000141456	PELP1		6	6	0	0	10	10	0	1	4	4	0	1	3	0	3	0	0	0	3	0	1	0	0	0	0	0	1	0	2	0	0	0	1	0	0	0	0	0	0	0
ENSG00000141526	SLC16A3		6	6	0	0	35	35	0	1	29	29	0	1	7	0	0	0	6	0	6	0	5	0	5	0	6	0	6	0	0	0	6	0	6	0	0	0	5	0	6	0
ENSG00000142599	RERE		6	6	0	0	9	9	0	1	3	3	0	1	0	0	0	0	0	0	8	0	0	0	1	0	0	0	0	0	0	0	0	0	3	0	0	0	0	0	0	0
ENSG00000143061	IGSF3		6	4	2	-0.0444444	15	11	4	0.733333	9	7	2	0.777778	1	0	0	0	5	3	0	0	0	0	5	1	0	0	1	0	0	0	2	0	0	0	0	0	4	2	0	0
ENSG00000143157	POGK		6	11	-5	0.208333	30	30	0	1	24	19	5	0.791667	4	0	13	0	1	0	6	0	0	0	0	0	6	0	1	1	10	1	0	0	6	0	0	1	0	1	2	1
ENSG00000143303	RRNAD1		6	4	2	-0.181818	11	9	2	0.818182	5	5	0	1	0	0	4	1	0	0	0	1	5	0	0	0	0	0	0	0	1	0	0	0	0	0	4	0	0	0	0	0
ENSG00000144233	AMMECR1L		6	7	-1	0.25	10	10	0	1	4	3	1	0.75	0	0	0	0	0	0	9	0	0	0	1	0	0	0	0	0	0	0	0	0	3	1	0	0	0	0	0	0
ENSG00000144579	CTDSP1		6	6	0	0	12	12	0	1	6	6	0	1	2	0	2	0	2	0	2	0	1	0	2	0	1	0	1	0	2	0	0	0	1	0	2	0	0	0	0	0
ENSG00000145919	BOD1		6	6	0	0	14	14	0	1	8	8	0	1	2	0	2	0	2	0	2	0	2	0	2	0	2	0	2	0	2	0	1	0	1	0	0	0	1	0	1	0
ENSG00000146670	CDCA5		6	6	0	0	24	24	0	1	18	18	0	1	5	0	6	0	0	0	1	0	3	0	5	0	4	0	4	0	4	0	0	0	0	0	2	0	4	0	4	0
ENSG00000146701	MDH2		6	6	0	0	7	7	0	1	1	1	0	1	5	0	1	0	1	0	0	0	0	0	0	0	0	0	1	0	0	0	0	0	0	0	0	0	0	0	0	0
ENSG00000148187	MRRF		6	3	3	-0.111111	18	13	5	0.722222	12	10	2	0.833333	3	1	3	1	3	0	1	1	0	0	2	1	1	1	2	1	3	0	2	0	0	0	0	0	2	1	1	0
ENSG00000148399	DPH7		6	7	-1	0.0833333	18	18	0	1	12	11	1	0.916667	2	0	5	0	0	0	3	0	3	0	3	0	2	0	2	0	4	1	0	0	0	0	2	0	2	0	1	0
ENSG00000150776	NKAPD1		6	6	0	0	12	12	0	1	6	6	0	1	0	0	0	0	0	0	5	0	3	0	0	0	4	0	0	0	0	0	0	0	3	0	0	0	0	0	3	0
ENSG00000151135	TMEM263		6	8	-2	0.181818	17	17	0	1	11	9	2	0.818182	4	0	4	0	0	0	3	0	0	0	3	0	3	0	2	1	1	0	0	0	3	1	0	0	0	0	3	0
ENSG00000153339	TRAPPC8		6	6	0	0	8	8	0	1	2	2	0	1	2	0	0	0	0	0	2	0	2	0	0	0	2	0	0	0	0	0	0	0	0	0	0	0	0	0	2	0
ENSG00000153976	HS3ST3A1		6	4	2	0.0833333	12	7	5	0.583333	6	3	3	0.5	0	0	7	5	0	0	0	0	0	0	0	0	0	0	0	0	3	3	0	0	0	0	0	0	0	0	0	0
ENSG00000154102	C16orf74		6	5	1	-0.0714286	14	13	1	0.928571	8	8	0	1	4	0	0	0	5	1	0	0	0	0	4	0	0	0	2	0	0	0	3	0	0	0	0	0	3	0	0	0
ENSG00000154529	CNTNAP3B		6	0	6	#DIV/0!	6	0	6	0	0	0	0	#DIV/0!	0	6	0	0	0	0	0	0	0	0	0	0	0	0	0	0	0	0	0	0	0	0	0	0	0	0	0	0
ENSG00000155463	OXA1L		6	6	0	0	17	17	0	1	11	11	0	1	3	0	4	0	1	0	3	0	3	0	3	0	0	0	2	0	3	0	0	0	1	0	3	0	1	0	1	0
ENSG00000155561	NUP205		6	5	1	-0.111111	9	8	1	0.888889	3	3	0	1	1	1	1	0	1	0	2	0	1	0	1	0	1	0	0	0	1	0	0	0	0	0	1	0	1	0	0	0
ENSG00000155868	MED7		6	0	6	0	14	0	14	0	8	0	8	0	0	7	0	0	0	0	0	0	0	0	0	0	0	7	0	5	0	0	0	0	0	0	0	0	0	0	0	3
ENSG00000156413	FUT6		6	1	5	#DIV/0!	6	1	5	0.166667	0	0	0	#DIV/0!	0	0	0	0	0	0	1	5	0	0	0	0	0	0	0	0	0	0	0	0	0	0	0	0	0	0	0	0
ENSG00000156875	MFSD14A		6	0	6	0	14	0	14	0	8	0	8	0	0	4	0	2	0	2	0	3	0	2	0	0	0	1	0	3	0	1	0	0	0	2	0	1	0	0	0	1
ENSG00000157540	DYRK1A		6	4	2	-0.25	8	6	2	0.75	2	2	0	1	0	0	0	0	0	0	0	0	0	1	0	1	6	0	0	0	0	0	0	0	0	0	0	0	0	0	2	0
ENSG00000157693	TMEM268		6	3	3	-0.2	15	12	3	0.8	9	9	0	1	0	1	4	2	0	0	0	0	0	0	0	0	8	0	0	0	0	0	0	0	0	0	0	0	0	0	9	0
ENSG00000158792	SPATA2L		6	3	3	-0.155556	15	11	4	0.733333	9	8	1	0.888889	0	0	4	2	0	0	3	1	0	0	4	1	0	0	0	0	0	0	0	0	3	0	0	0	5	1	0	0
ENSG00000158850	B4GALT3		6	6	0	0	26	26	0	1	20	20	0	1	5	0	5	0	4	0	4	0	3	0	3	0	2	0	3	0	4	0	4	0	3	0	4	0	0	0	2	0
ENSG00000159322	ADPGK		6	6	0	0	49	49	0	1	43	43	0	1	8	0	11	0	7	0	7	0	3	0	7	0	6	0	8	0	9	0	2	0	7	0	0	0	8	0	9	0
ENSG00000159792	PSKH1		6	5	1	-0.0222222	15	13	2	0.866667	9	8	1	0.888889	0	0	10	1	0	0	3	1	0	0	0	0	0	0	0	0	8	1	0	0	0	0	0	0	0	0	0	0
ENSG00000159884	CCDC107		6	6	0	0	9	9	0	1	3	3	0	1	2	0	2	0	2	0	2	0	0	0	0	0	1	0	1	0	1	0	0	0	0	0	0	0	0	0	1	0
ENSG00000159958	TNFRSF13C		6	3	3	-0.0833333	12	7	5	0.583333	6	4	2	0.666667	0	0	0	0	0	0	0	0	0	0	0	0	7	5	0	0	0	0	0	0	0	0	0	0	0	0	4	2
ENSG00000160221	C21orf33		6	5	1	-0.0344828	29	28	1	0.965517	23	23	0	1	5	0	5	1	4	0	3	0	4	0	4	0	3	0	4	0	3	0	3	0	3	0	4	0	3	0	3	0
ENSG00000160310	PRMT2		6	6	0	0	8	8	0	1	2	2	0	1	1	0	2	0	1	0	1	0	1	0	0	0	2	0	0	0	1	0	0	0	0	0	0	0	0	0	1	0
ENSG00000161267	BDH1		6	5	1	0.05	16	12	4	0.75	10	7	3	0.7	0	0	0	0	3	1	4	1	0	0	3	1	2	1	0	0	0	0	1	1	2	1	0	0	2	0	2	1
ENSG00000161526	SAP30BP		6	5	1	-0.0226601	35	33	2	0.942857	29	28	1	0.965517	7	0	5	0	4	0	5	1	4	0	4	1	4	0	4	0	5	0	3	0	5	1	4	0	4	0	3	0
ENSG00000161847	RAVER1		6	1	5	0.003367	33	5	28	0.151515	27	4	23	0.148148	0	5	2	6	0	0	3	4	0	4	0	4	0	5	0	4	2	5	0	0	2	4	0	3	0	3	0	4
ENSG00000161920	MED11		6	6	0	0	14	14	0	1	8	8	0	1	3	0	4	0	2	0	1	0	0	0	2	0	2	0	3	0	1	0	0	0	0	0	0	0	1	0	3	0
ENSG00000162384	C1orf123		6	6	0	0	28	28	0	1	22	22	0	1	4	0	6	0	3	0	5	0	3	0	5	0	2	0	2	0	5	0	2	0	3	0	4	0	3	0	3	0
ENSG00000162402	USP24		6	5	1	-0.0833333	12	11	1	0.916667	6	6	0	1	2	0	0	0	0	0	5	0	0	0	0	0	4	1	2	0	0	0	0	0	2	0	0	0	0	0	2	0
ENSG00000162694	EXTL2		6	4	2	-0.285714	7	5	2	0.714286	1	1	0	1	0	0	0	0	0	0	5	1	0	1	0	0	0	0	0	0	0	0	0	0	1	0	0	0	0	0	0	0
ENSG00000163346	PBXIP1		6	6	0	0	12	12	0	1	6	6	0	1	0	0	0	0	3	0	3	0	0	0	5	0	1	0	0	0	0	0	3	0	1	0	0	0	0	0	2	0
ENSG00000163348	PYGO2		6	6	0	0	18	18	0	1	12	12	0	1	2	0	5	0	0	0	3	0	0	0	4	0	4	0	0	0	5	0	0	0	2	0	0	0	2	0	3	0
ENSG00000163704	PRRT3		6	3	3	0	10	5	5	0.5	4	2	2	0.5	0	0	0	0	0	0	0	0	0	0	3	4	2	1	0	0	0	0	0	0	0	0	0	0	1	2	1	0
ENSG00000164051	CCDC51		6	6	0	0	12	12	0	1	6	6	0	1	2	0	2	0	3	0	2	0	1	0	0	0	2	0	1	0	1	0	2	0	1	0	0	0	0	0	1	0
ENSG00000164081	TEX264		6	6	0	0	33	33	0	1	27	27	0	1	5	0	6	0	4	0	4	0	5	0	5	0	4	0	5	0	5	0	3	0	2	0	2	0	5	0	5	0
ENSG00000164535	DAGLB		6	7	-1	0.125	14	14	0	1	8	7	1	0.875	2	0	7	0	4	0	0	0	0	0	0	0	1	0	0	0	4	1	3	0	0	0	0	0	0	0	0	0
ENSG00000164574	GALNT10		6	4	2	-0.0909091	22	20	2	0.909091	16	16	0	1	10	1	0	0	0	0	3	1	0	0	3	0	4	0	12	0	0	0	0	0	0	0	0	0	2	0	2	0
ENSG00000164610	RP9		6	0	6	-0.225	16	6	10	0.375	10	6	4	0.6	1	2	1	2	0	0	1	2	1	2	1	1	1	1	1	1	1	2	0	0	1	1	1	0	1	0	1	0
ENSG00000164638	SLC29A4		6	2	4	-0.139037	17	10	7	0.588235	11	8	3	0.727273	5	4	0	0	0	0	4	3	0	0	1	0	0	0	4	2	0	0	0	0	4	1	0	0	0	0	0	0
ENSG00000165055	METTL2B		6	0	6	0	12	0	12	0	6	0	6	0	0	3	0	3	0	0	0	1	0	0	0	3	0	2	0	3	0	0	0	0	0	1	0	0	0	2	0	0
ENSG00000165152	TMEM246		6	7	-1	0.111111	18	17	1	0.944444	12	10	2	0.833333	9	0	8	1	0	0	0	0	0	0	0	0	0	0	4	1	6	1	0	0	0	0	0	0	0	0	0	0
ENSG00000165490	DDIAS		6	5	1	-0.111111	9	8	1	0.888889	3	3	0	1	4	1	0	0	0	0	0	0	0	0	4	0	0	0	2	0	0	0	0	0	0	0	0	0	1	0	0	0
ENSG00000165660	ABRAXAS2		6	6	0	0	7	7	0	1	1	1	0	1	0	0	0	0	0	0	2	0	0	0	0	0	5	0	0	0	0	0	0	0	0	0	0	0	0	0	1	0
ENSG00000166411	IDH3A		6	6	0	0	10	10	0	1	4	4	0	1	2	0	3	0	0	0	1	0	2	0	2	0	0	0	2	0	1	0	0	0	1	0	0	0	0	0	0	0
ENSG00000166454	ATMIN		6	5	1	-0.0232558	43	42	1	0.976744	37	37	0	1	12	0	0	0	0	0	9	0	3	1	8	0	10	0	12	0	0	0	0	0	11	0	0	0	11	0	3	0
ENSG00000167085	PHB		6	6	0	0	24	24	0	1	18	18	0	1	3	0	5	0	3	0	3	0	4	0	3	0	3	0	3	0	3	0	3	0	3	0	0	0	3	0	3	0
ENSG00000167112	TRUB2		6	6	0	0	49	49	0	1	43	43	0	1	7	0	9	0	7	0	7	0	7	0	7	0	5	0	5	0	8	0	5	0	4	0	8	0	5	0	8	0
ENSG00000167491	GATAD2A		6	6	0	0	42	42	0	1	36	36	0	1	6	0	7	0	0	0	7	0	7	0	9	0	6	0	7	0	8	0	0	0	6	0	3	0	5	0	7	0
ENSG00000167615	LENG8		6	6	0	0	13	13	0	1	7	7	0	1	2	0	0	0	0	0	3	0	4	0	0	0	4	0	0	0	0	0	0	0	0	0	3	0	0	0	4	0
ENSG00000167657	DAPK3		6	6	0	0	37	37	0	1	31	31	0	1	7	0	8	0	4	0	5	0	4	0	5	0	4	0	6	0	8	0	5	0	5	0	0	0	1	0	6	0
ENSG00000168214	RBPJ		6	4	2	#DIV/0!	6	4	2	0.666667	0	0	0	#DIV/0!	0	2	0	0	0	0	0	0	1	0	0	0	3	0	0	0	0	0	0	0	0	0	0	0	0	0	0	0
ENSG00000168275	COA6		6	6	0	0	7	7	0	1	1	1	0	1	1	0	1	0	1	0	1	0	1	0	1	0	1	0	0	0	1	0	0	0	0	0	0	0	0	0	0	0
ENSG00000168439	STIP1		6	6	0	#DIV/0!	6	6	0	1	0	0	0	#DIV/0!	1	0	1	0	1	0	1	0	1	0	1	0	0	0	0	0	0	0	0	0	0	0	0	0	0	0	0	0
ENSG00000168497	CAVIN2		6	2	4	-0.1375	16	9	7	0.5625	10	7	3	0.7	5	4	0	0	0	0	4	2	0	1	0	0	0	0	5	2	0	0	0	0	2	1	0	0	0	0	0	0
ENSG00000168564	CDKN2AIP		6	6	0	0	7	7	0	1	1	1	0	1	0	0	0	0	0	0	5	0	0	0	0	0	2	0	0	0	0	0	0	0	1	0	0	0	0	0	0	0
ENSG00000168672	FAM84B		6	6	0	0	21	21	0	1	15	15	0	1	0	0	13	0	0	0	0	0	0	0	8	0	0	0	0	0	9	0	0	0	0	0	0	0	6	0	0	0
ENSG00000169221	TBC1D10B		6	7	-1	0.037037	33	33	0	1	27	26	1	0.962963	3	0	13	0	2	0	3	0	2	0	2	0	8	0	2	0	13	1	2	0	2	0	2	0	2	0	3	0
ENSG00000169490	TM2D2		6	6	0	0	23	23	0	1	17	17	0	1	5	0	5	0	4	0	4	0	0	0	1	0	4	0	5	0	4	0	3	0	4	0	0	0	0	0	1	0
ENSG00000169783	LINGO1		6	5	1	0.166667	12	8	4	0.666667	6	3	3	0.5	0	0	8	4	0	0	0	0	0	0	0	0	0	0	0	0	3	3	0	0	0	0	0	0	0	0	0	0
ENSG00000170604	IRF2BP1		6	6	0	0	49	49	0	1	43	43	0	1	12	0	12	0	5	0	10	0	0	0	10	0	0	0	12	0	11	0	4	0	7	0	0	0	9	0	0	0
ENSG00000170619	COMMD5		6	6	0	0	40	40	0	1	34	34	0	1	8	0	8	0	6	0	6	0	2	0	6	0	4	0	6	0	8	0	5	0	5	0	0	0	5	0	5	0
ENSG00000170677	SOCS6		6	8	-2	0.0875421	33	31	2	0.939394	27	23	4	0.851852	17	2	0	0	0	0	14	0	0	0	0	0	0	0	12	2	0	0	0	0	11	2	0	0	0	0	0	0
ENSG00000170779	CDCA4		6	6	0	0	24	24	0	1	18	18	0	1	4	0	5	0	4	0	5	0	1	0	4	0	1	0	4	0	4	0	2	0	3	0	2	0	1	0	2	0
ENSG00000170881	RNF139		6	6	0	0	45	45	0	1	39	39	0	1	12	0	0	0	2	0	10	0	0	0	11	0	10	0	10	0	0	0	1	0	9	0	0	0	12	0	7	0
ENSG00000171469	ZNF561		6	6	0	0	7	7	0	1	1	1	0	1	0	0	0	0	0	0	7	0	0	0	0	0	0	0	0	0	0	0	0	0	1	0	0	0	0	0	0	0
ENSG00000171792	RHNO1		6	6	0	0	28	28	0	1	22	22	0	1	5	0	7	0	1	0	5	0	0	0	6	0	4	0	5	0	5	0	0	0	2	0	0	0	4	0	6	0
ENSG00000171823	FBXL14		6	6	0	0	11	11	0	1	5	5	0	1	0	0	7	0	0	0	4	0	0	0	0	0	0	0	0	0	5	0	0	0	0	0	0	0	0	0	0	0
ENSG00000172113	NME6		6	5	1	-0.0909091	11	10	1	0.909091	5	5	0	1	2	1	4	0	0	0	1	0	0	0	2	0	1	0	0	0	3	0	0	0	1	0	0	0	0	0	1	0
ENSG00000173230	GOLGB1		6	6	0	0	13	13	0	1	7	7	0	1	4	0	0	0	0	0	2	0	2	0	3	0	2	0	1	0	0	0	0	0	1	0	0	0	2	0	3	0
ENSG00000173548	SNX33		6	5	1	-0.111111	9	8	1	0.888889	3	3	0	1	0	0	0	0	8	1	0	0	0	0	0	0	0	0	0	0	0	0	3	0	0	0	0	0	0	0	0	0
ENSG00000173653	RCE1		6	9	-3	0.272727	17	17	0	1	11	8	3	0.727273	3	0	3	0	2	0	2	0	3	0	2	0	2	0	2	1	1	1	1	0	1	1	0	0	2	0	1	0
ENSG00000173960	UBXN2A		6	7	-1	0.5	8	8	0	1	2	1	1	0.5	3	0	0	0	0	0	3	0	0	0	0	0	2	0	1	1	0	0	0	0	0	0	0	0	0	0	0	0
ENSG00000175216	CKAP5		6	6	0	0	17	17	0	1	11	11	0	1	3	0	4	0	2	0	2	0	2	0	1	0	3	0	1	0	3	0	0	0	1	0	3	0	1	0	2	0
ENSG00000175455	CCDC14		6	6	0	#DIV/0!	6	6	0	1	0	0	0	#DIV/0!	0	0	0	0	0	0	0	0	1	0	0	0	5	0	0	0	0	0	0	0	0	0	0	0	0	0	0	0
ENSG00000175573	C11orf68		6	6	0	0	49	49	0	1	43	43	0	1	7	0	8	0	8	0	6	0	8	0	6	0	6	0	7	0	7	0	7	0	5	0	5	0	5	0	7	0
ENSG00000175906	ARL4D		6	6	0	0.0511364	22	19	3	0.863636	16	13	3	0.8125	8	1	0	0	5	1	6	1	0	0	0	0	0	0	3	1	0	0	5	1	5	1	0	0	0	0	0	0
ENSG00000176182	MYPOP		6	5	1	0.111111	9	7	2	0.777778	3	2	1	0.666667	1	0	2	1	0	0	3	1	0	0	1	0	0	0	0	0	0	0	0	0	1	1	0	0	1	0	0	0
ENSG00000176396	EID2		6	6	0	0	24	24	0	1	18	18	0	1	6	0	7	0	0	0	6	0	0	0	5	0	0	0	7	0	3	0	0	0	5	0	0	0	3	0	0	0
ENSG00000176619	LMNB2		6	6	0	0	26	26	0	1	20	20	0	1	5	0	7	0	3	0	2	0	3	0	3	0	3	0	3	0	5	0	1	0	4	0	2	0	2	0	3	0
ENSG00000177427	MIEF2		6	6	0	0.857143	7	6	1	0.857143	1	0	1	0	0	0	6	1	0	0	0	0	0	0	0	0	0	0	0	0	0	1	0	0	0	0	0	0	0	0	0	0
ENSG00000178307	TMEM11		6	6	0	0	23	23	0	1	17	17	0	1	4	0	4	0	3	0	3	0	2	0	3	0	4	0	3	0	3	0	3	0	2	0	2	0	2	0	2	0
ENSG00000179178	TMEM125		6	3	3	-0.375	8	5	3	0.625	2	2	0	1	0	0	0	0	0	0	0	0	0	0	5	3	0	0	0	0	0	0	0	0	0	0	0	0	2	0	0	0
ENSG00000179820	MYADM		6	6	0	0.0728745	19	16	3	0.842105	13	10	3	0.769231	6	1	0	0	0	0	3	0	2	1	5	1	0	0	3	1	0	0	0	0	2	0	2	1	3	1	0	0
ENSG00000179913	B3GNT3		6	2	4	0	18	6	12	0.333333	12	4	8	0.333333	0	0	0	0	0	0	2	6	0	0	4	6	0	0	0	0	0	0	0	0	2	2	0	0	2	6	0	0
ENSG00000180035	ZNF48		6	6	0	0.0252632	25	23	2	0.92	19	17	2	0.894737	0	0	14	2	0	0	8	0	0	0	1	0	0	0	0	0	14	2	0	0	3	0	0	0	0	0	0	0
ENSG00000181027	FKRP		6	4	2	-0.222222	9	7	2	0.777778	3	3	0	1	0	1	3	1	0	0	4	0	0	0	0	0	0	0	0	0	0	0	0	0	3	0	0	0	0	0	0	0
ENSG00000181090	EHMT1		6	6	0	0	13	13	0	1	7	7	0	1	2	0	3	0	1	0	2	0	1	0	3	0	1	0	2	0	0	0	1	0	1	0	0	0	2	0	1	0
ENSG00000181274	FRAT2		6	6	0	0	23	23	0	1	17	17	0	1	0	0	12	0	0	0	0	0	0	0	11	0	0	0	0	0	10	0	0	0	0	0	0	0	7	0	0	0
ENSG00000181467	RAP2B		6	6	0	0	13	13	0	1	7	7	0	1	1	0	4	0	3	0	2	0	0	0	3	0	0	0	0	0	2	0	0	0	2	0	0	0	3	0	0	0
ENSG00000182004	SNRPE		6	0	6	#DIV/0!	6	0	6	0	0	0	0	#DIV/0!	0	1	0	1	0	1	0	1	0	1	0	1	0	0	0	0	0	0	0	0	0	0	0	0	0	0	0	0
ENSG00000182095	TNRC18		6	6	0	0	9	9	0	1	3	3	0	1	2	0	0	0	0	0	4	0	0	0	3	0	0	0	0	0	0	0	0	0	3	0	0	0	0	0	0	0
ENSG00000183255	PTTG1IP		6	6	0	0	48	48	0	1	42	42	0	1	9	0	10	0	5	0	5	0	8	0	7	0	4	0	8	0	9	0	5	0	3	0	7	0	6	0	4	0
ENSG00000183978	COA3		6	6	0	0	24	24	0	1	18	18	0	1	4	0	4	0	3	0	3	0	4	0	3	0	3	0	3	0	3	0	2	0	2	0	3	0	2	0	3	0
ENSG00000184047	DIABLO		6	0	6	0	23	0	23	0	17	0	17	0	0	4	0	3	0	3	0	3	0	4	0	4	0	2	0	3	0	4	0	2	0	2	0	2	0	2	0	2
ENSG00000184162	NR2C2AP		6	6	0	0	10	10	0	1	4	4	0	1	3	0	3	0	2	0	0	0	0	0	2	0	0	0	2	0	0	0	0	0	0	0	0	0	2	0	0	0
ENSG00000184164	CRELD2		6	6	0	#DIV/0!	6	6	0	1	0	0	0	#DIV/0!	1	0	1	0	1	0	1	0	0	0	1	0	1	0	0	0	0	0	0	0	0	0	0	0	0	0	0	0
ENSG00000184227	ACOT1		6	0	6	#DIV/0!	6	0	6	0	0	0	0	#DIV/0!	0	2	0	2	0	0	0	0	0	0	0	0	0	2	0	0	0	0	0	0	0	0	0	0	0	0	0	0
ENSG00000184281	TSSC4		6	6	0	0	25	25	0	1	19	19	0	1	4	0	6	0	3	0	3	0	2	0	4	0	3	0	5	0	4	0	3	0	3	0	0	0	1	0	3	0
ENSG00000184508	HDDC3		6	6	0	0	16	16	0	1	10	10	0	1	2	0	2	0	2	0	3	0	3	0	1	0	3	0	2	0	2	0	0	0	1	0	3	0	1	0	1	0
ENSG00000184557	SOCS3		6	4	2	-0.0727273	11	8	3	0.727273	5	4	1	0.8	8	2	0	0	0	1	0	0	0	0	0	0	0	0	4	1	0	0	0	0	0	0	0	0	0	0	0	0
ENSG00000184916	JAG2		6	6	0	0	21	21	0	1	15	15	0	1	2	0	11	0	8	0	0	0	0	0	0	0	0	0	0	0	9	0	6	0	0	0	0	0	0	0	0	0
ENSG00000185033	SEMA4B		6	4	2	-0.0480769	32	28	4	0.875	26	24	2	0.923077	5	2	0	0	5	1	0	0	7	0	6	1	5	0	6	1	0	0	3	1	0	0	7	0	5	0	3	0
ENSG00000185627	PSMD13		6	6	0	0	14	14	0	1	8	8	0	1	2	0	2	0	2	0	2	0	2	0	2	0	2	0	2	0	1	0	1	0	0	0	2	0	1	0	1	0
ENSG00000186283	TOR3A		6	6	0	0	23	23	0	1	17	17	0	1	4	0	4	0	5	0	3	0	1	0	3	0	3	0	4	0	4	0	0	0	3	0	0	0	3	0	3	0
ENSG00000186665	C17orf58		6	6	0	0.0444444	15	14	1	0.933333	9	8	1	0.888889	3	0	4	1	0	0	3	0	0	0	4	0	0	0	3	1	2	0	0	0	0	0	0	0	3	0	0	0
ENSG00000187049	TMEM216		6	2	4	-0.175	16	10	6	0.625	10	8	2	0.8	3	2	3	2	0	0	2	1	0	0	2	1	0	0	2	0	2	0	0	0	2	1	0	0	2	1	0	0
ENSG00000188130	MAPK12		6	6	0	0	24	24	0	1	18	18	0	1	5	0	7	0	0	0	3	0	5	0	0	0	4	0	6	0	7	0	0	0	1	0	0	0	0	0	4	0
ENSG00000188229	TUBB4B		6	6	0	0	18	18	0	1	12	12	0	1	3	0	4	0	2	0	2	0	3	0	2	0	2	0	3	0	3	0	2	0	1	0	2	0	1	0	0	0
ENSG00000188559	RALGAPA2		6	4	2	#DIV/0!	6	4	2	0.666667	0	0	0	#DIV/0!	0	0	0	0	0	0	3	2	0	0	0	0	1	0	0	0	0	0	0	0	0	0	0	0	0	0	0	0
ENSG00000188596	CFAP54		6	0	6	0	14	0	14	0	8	0	8	0	0	0	0	0	0	0	0	9	0	0	0	0	0	5	0	0	0	0	0	0	0	4	0	0	0	0	0	4
ENSG00000188895	MSL1		6	6	0	0	42	42	0	1	36	36	0	1	11	0	0	0	11	0	8	0	0	0	0	0	12	0	8	0	0	0	10	0	9	0	0	0	0	0	9	0
ENSG00000188938	FAM120AOS		6	6	0	0	16	16	0	1	10	10	0	1	3	0	4	0	0	0	2	0	2	0	3	0	2	0	3	0	4	0	0	0	0	0	0	0	1	0	2	0
ENSG00000196204	RNF216P1		6	6	0	0	16	16	0	1	10	10	0	1	0	0	8	0	0	0	7	0	1	0	0	0	0	0	0	0	6	0	0	0	4	0	0	0	0	0	0	0
ENSG00000196367	TRRAP	oncogene	6	6	0	0	18	18	0	1	12	12	0	1	4	0	4	0	0	0	2	0	3	0	2	0	3	0	2	0	1	0	0	0	1	0	0	0	4	0	4	0
ENSG00000196421	C20orf204		6	0	6	-0.3	10	2	8	0.2	4	2	2	0.5	0	0	0	0	0	0	1	7	0	0	0	0	1	1	0	0	0	0	0	0	1	1	0	0	0	0	1	1
ENSG00000196535	MYO18A		6	7	-1	0.114286	20	18	2	0.9	14	11	3	0.785714	4	1	0	0	3	0	4	1	4	0	0	0	3	0	4	2	0	0	0	1	4	0	0	0	0	0	3	0
ENSG00000197119	SLC25A29		6	7	-1	0.05	26	26	0	1	20	19	1	0.95	0	0	0	0	12	0	0	0	0	0	14	0	0	0	0	0	0	0	7	0	0	0	0	0	12	1	0	0
ENSG00000198113	TOR4A		6	5	1	-0.1	10	9	1	0.9	4	4	0	1	2	1	0	0	0	0	4	0	1	0	0	0	2	0	2	0	0	0	0	0	0	0	0	0	0	0	2	0
ENSG00000198431	TXNRD1		6	5	1	-0.025	16	14	2	0.875	10	9	1	0.9	2	1	3	1	3	0	2	0	2	0	1	0	1	0	1	0	2	1	1	0	1	0	2	0	1	0	1	0
ENSG00000198964	SGMS1		6	5	1	-0.0769231	13	12	1	0.923077	7	7	0	1	0	1	0	0	0	0	3	0	1	0	0	0	8	0	1	0	0	0	0	0	0	0	0	0	0	0	6	0
ENSG00000204070	SYS1		6	6	0	0	39	39	0	1	33	33	0	1	6	0	9	0	7	0	7	0	0	0	9	0	1	0	5	0	8	0	6	0	6	0	0	0	8	0	0	0
ENSG00000204304	PBX2		6	5	1	-0.0222222	15	13	2	0.866667	9	8	1	0.888889	1	0	3	1	0	0	3	1	2	0	2	0	2	0	1	0	2	1	0	0	2	0	1	0	1	0	1	0
ENSG00000204574	ABCF1		6	6	0	0	35	35	0	1	29	29	0	1	6	0	6	0	7	0	6	0	6	0	0	0	4	0	6	0	6	0	1	0	6	0	5	0	0	0	5	0
ENSG00000205336	ADGRG1		6	6	0	0	28	28	0	1	22	22	0	1	7	0	0	0	7	0	7	0	0	0	7	0	0	0	4	0	0	0	7	0	5	0	0	0	6	0	0	0
ENSG00000205476	CCDC85C		6	4	2	-0.166667	12	10	2	0.833333	6	6	0	1	0	0	5	0	0	0	5	2	0	0	0	0	0	0	0	0	1	0	0	0	5	0	0	0	0	0	0	0
ENSG00000214046	SMIM7		6	0	6	0	11	0	11	0	5	0	5	0	0	1	0	1	0	3	0	2	0	1	0	1	0	2	0	1	0	0	0	1	0	1	0	0	0	1	0	1
ENSG00000214087	ARL16		6	6	0	0	9	9	0	1	3	3	0	1	1	0	2	0	1	0	1	0	1	0	1	0	2	0	1	0	1	0	0	0	0	0	0	0	0	0	1	0
ENSG00000214485	RPL7P1		6	6	0	#DIV/0!	6	6	0	1	0	0	0	#DIV/0!	1	0	1	0	1	0	1	0	1	0	1	0	0	0	0	0	0	0	0	0	0	0	0	0	0	0	0	0
ENSG00000214655	ZSWIM8		6	6	0	0	9	9	0	1	3	3	0	1	0	0	0	0	2	0	2	0	2	0	1	0	2	0	0	0	0	0	1	0	1	0	0	0	0	0	1	0
ENSG00000215012	RTL10		6	0	6	0	16	0	16	0	10	0	10	0	0	0	0	13	0	0	0	0	0	3	0	0	0	0	0	0	0	10	0	0	0	0	0	0	0	0	0	0
ENSG00000226479	TMEM185B		6	6	0	0	17	17	0	1	11	11	0	1	6	0	8	0	1	0	1	0	0	0	1	0	0	0	5	0	6	0	0	0	0	0	0	0	0	0	0	0
ENSG00000229604	MTATP8P2		6	0	6	#DIV/0!	6	0	6	0	0	0	0	#DIV/0!	0	1	0	1	0	1	0	1	0	1	0	1	0	0	0	0	0	0	0	0	0	0	0	0	0	0	0	0
ENSG00000231006	RPL7P32		6	6	0	#DIV/0!	6	6	0	1	0	0	0	#DIV/0!	1	0	1	0	1	0	1	0	1	0	1	0	0	0	0	0	0	0	0	0	0	0	0	0	0	0	0	0
ENSG00000232098	AC012313.1		6	0	6	-0.177778	15	4	11	0.266667	9	4	5	0.444444	1	3	0	1	1	2	1	1	0	2	1	2	0	0	1	1	0	0	1	0	1	1	0	2	1	1	0	0
ENSG00000232233	LINC02043		6	0	6	0	8	0	8	0	2	0	2	0	0	2	0	0	0	0	0	2	0	2	0	2	0	0	0	0	0	0	0	0	0	0	0	1	0	1	0	0
ENSG00000237943	PRKCQ-AS1		6	4	2	-0.25	8	6	2	0.75	2	2	0	1	2	1	0	0	0	0	0	0	4	1	0	0	0	0	2	0	0	0	0	0	0	0	0	0	0	0	0	0
ENSG00000244363	RPL7P23		6	0	6	#DIV/0!	6	0	6	0	0	0	0	#DIV/0!	0	1	0	1	0	1	0	1	0	1	0	1	0	0	0	0	0	0	0	0	0	0	0	0	0	0	0	0
ENSG00000244754	N4BP2L2		6	6	0	0	10	10	0	1	4	4	0	1	0	0	0	0	0	0	5	0	0	0	2	0	3	0	0	0	0	0	0	0	3	0	0	0	0	0	1	0
ENSG00000248008	NRAV		6	6	0	0.375	8	7	1	0.875	2	1	1	0.5	7	1	0	0	0	0	0	0	0	0	0	0	0	0	1	1	0	0	0	0	0	0	0	0	0	0	0	0
ENSG00000248643	RBM14-RBM4		6	6	0	0	8	8	0	1	2	2	0	1	3	0	0	0	0	0	3	0	1	0	1	0	0	0	0	0	0	0	0	0	1	0	0	0	1	0	0	0
ENSG00000253352	TUG1		6	6	0	0	65	65	0	1	59	59	0	1	10	0	0	0	0	0	17	0	7	0	14	0	17	0	9	0	0	0	0	0	16	0	3	0	12	0	19	0
ENSG00000253710	ALG11		6	2	4	-0.25	12	7	5	0.583333	6	5	1	0.833333	0	0	0	0	0	0	7	0	0	0	0	0	0	5	0	0	0	0	0	0	5	0	0	0	0	0	0	1
ENSG00000254470	AP5B1		6	6	0	0	8	8	0	1	2	2	0	1	0	0	4	0	0	0	4	0	0	0	0	0	0	0	0	0	1	0	0	0	1	0	0	0	0	0	0	0
ENSG00000258839	MC1R		6	4	2	#DIV/0!	6	4	2	0.666667	0	0	0	#DIV/0!	0	0	0	0	0	0	4	2	0	0	0	0	0	0	0	0	0	0	0	0	0	0	0	0	0	0	0	0
ENSG00000259494	MRPL46		6	6	0	0	13	13	0	1	7	7	0	1	2	0	2	0	2	0	2	0	2	0	2	0	1	0	1	0	2	0	1	0	0	0	0	0	2	0	1	0
ENSG00000261150	EPPK1		6	0	6	-0.375	8	1	7	0.125	2	1	1	0.5	0	0	0	0	0	0	0	0	0	0	1	7	0	0	0	0	0	0	0	0	0	0	0	0	1	1	0	0
ENSG00000268173	AC007192.1		6	4	2	-0.142857	14	12	2	0.857143	8	8	0	1	0	0	5	0	2	1	1	0	0	0	4	1	0	0	0	0	3	0	2	0	1	0	0	0	2	0	0	0
ENSG00000268230	AC012313.3		6	0	6	#DIV/0!	6	0	6	0	0	0	0	#DIV/0!	0	1	0	1	0	1	0	1	0	1	0	1	0	0	0	0	0	0	0	0	0	0	0	0	0	0	0	0
ENSG00000269858	EGLN2		6	0	6	0	34	0	34	0	28	0	28	0	0	5	0	5	0	6	0	3	0	6	0	4	0	5	0	5	0	4	0	4	0	2	0	4	0	4	0	5
ENSG00000272398	CD24		6	2	4	-0.112532	23	15	8	0.652174	17	13	4	0.764706	3	4	0	0	2	2	2	0	3	2	2	0	3	0	3	3	0	0	3	0	1	0	1	0	2	1	3	0
ENSG00000273611	ZNHIT3		6	6	0	0	7	7	0	1	1	1	0	1	1	0	2	0	1	0	0	0	2	0	1	0	0	0	0	0	0	0	0	0	0	0	1	0	0	0	0	0
ENSG00000276612	FP565260.2		6	0	6	0	27	0	27	0	21	0	21	0	0	5	0	4	0	4	0	3	0	4	0	4	0	3	0	3	0	3	0	2	0	3	0	4	0	3	0	3
ENSG00000276850	AC245041.2		6	-1	7	-0.125	14	0	14	0	8	1	7	0.125	0	4	0	0	0	10	0	0	0	0	0	0	0	0	0	1	0	0	1	6	0	0	0	0	0	0	0	0
ENSG00000187840	EIF4EBP1		5	5	0	0	9	9	0	1	4	4	0	1	2	0	2	0	1	0	0	0	2	0	1	0	1	0	1	0	1	0	0	0	0	0	2	0	0	0	0	0
ENSG00000128829	EIF2AK4		5	5	0	0	8	8	0	1	3	3	0	1	1	0	0	0	1	0	1	0	1	0	1	0	3	0	0	0	0	0	1	0	1	0	0	0	0	0	1	0
ENSG00000135480	KRT7	EMT	5	3	2	0.375	8	3	5	0.375	3	0	3	0	3	5	0	0	0	0	0	0	0	0	0	0	0	0	0	3	0	0	0	0	0	0	0	0	0	0	0	0
ENSG00000000419	DPM1		5	5	0	0	7	7	0	1	2	2	0	1	1	0	1	0	1	0	1	0	1	0	1	0	1	0	0	0	0	0	1	0	0	0	1	0	0	0	0	0
ENSG00000005156	LIG3		5	4	1	-0.125	8	7	1	0.875	3	3	0	1	2	1	3	0	0	0	2	0	0	0	0	0	0	0	2	0	1	0	0	0	0	0	0	0	0	0	0	0
ENSG00000005882	PDK2		5	5	0	0	6	6	0	1	1	1	0	1	2	0	1	0	0	0	1	0	0	0	2	0	0	0	0	0	0	0	0	0	0	0	0	0	1	0	0	0
ENSG00000006282	SPATA20		5	4	1	-0.142857	7	6	1	0.857143	2	2	0	1	2	0	1	0	2	1	1	0	0	0	0	0	0	0	1	0	0	0	1	0	0	0	0	0	0	0	0	0
ENSG00000006451	RALA		5	5	0	#DIV/0!	5	5	0	1	0	0	0	#DIV/0!	0	0	0	0	0	0	1	0	0	0	2	0	2	0	0	0	0	0	0	0	0	0	0	0	0	0	0	0
ENSG00000006695	COX10		5	5	0	#DIV/0!	5	5	0	1	0	0	0	#DIV/0!	0	0	5	0	0	0	0	0	0	0	0	0	0	0	0	0	0	0	0	0	0	0	0	0	0	0	0	0
ENSG00000009335	UBE3C		5	5	0	0	14	14	0	1	9	9	0	1	3	0	2	0	2	0	1	0	2	0	3	0	1	0	3	0	0	0	1	0	2	0	1	0	1	0	1	0
ENSG00000011422	PLAUR		5	5	0	#DIV/0!	5	5	0	1	0	0	0	#DIV/0!	3	0	0	0	0	0	0	0	2	0	0	0	0	0	0	0	0	0	0	0	0	0	0	0	0	0	0	0
ENSG00000013563	DNASE1L1		5	5	0	0	7	7	0	1	2	2	0	1	0	0	3	0	3	0	0	0	0	0	1	0	0	0	0	0	0	0	2	0	0	0	0	0	0	0	0	0
ENSG00000015676	NUDCD3		5	5	0	0	60	60	0	1	55	55	0	1	12	0	12	0	7	0	10	0	5	0	7	0	7	0	13	0	13	0	8	0	7	0	1	0	6	0	7	0
ENSG00000019144	PHLDB1		5	3	2	-0.25	8	6	2	0.75	3	3	0	1	0	0	0	0	6	2	0	0	0	0	0	0	0	0	0	0	0	0	3	0	0	0	0	0	0	0	0	0
ENSG00000041802	LSG1		5	5	0	0	24	24	0	1	19	19	0	1	8	0	0	0	0	0	6	0	0	0	5	0	5	0	7	0	0	0	0	0	5	0	0	0	4	0	3	0
ENSG00000043093	DCUN1D1		5	5	0	0	10	10	0	1	5	5	0	1	0	0	0	0	0	0	5	0	0	0	5	0	0	0	0	0	0	0	0	0	0	0	0	0	5	0	0	0
ENSG00000050344	NFE2L3		5	3	2	-0.0683761	18	14	4	0.777778	13	11	2	0.846154	5	2	0	0	0	0	4	1	0	0	0	0	5	1	2	0	0	0	0	0	3	1	0	0	0	0	6	1
ENSG00000058804	NDC1		5	4	1	-0.0454545	22	21	1	0.954545	17	17	0	1	6	0	5	1	0	0	4	0	1	0	1	0	4	0	5	0	4	0	0	0	4	0	1	0	0	0	3	0
ENSG00000059804	SLC2A3		5	5	0	0	8	8	0	1	3	3	0	1	0	0	0	0	0	0	3	0	3	0	0	0	2	0	0	0	0	0	0	0	1	0	1	0	0	0	1	0
ENSG00000063660	GPC1		5	5	0	0	25	25	0	1	20	20	0	1	7	0	0	0	7	0	6	0	0	0	5	0	0	0	7	0	0	0	7	0	1	0	0	0	5	0	0	0
ENSG00000065150	IPO5		5	1	4	-0.307692	13	9	4	0.692308	8	8	0	1	1	1	2	1	1	1	1	0	1	0	1	1	2	0	1	0	1	0	2	0	2	0	1	0	0	0	1	0
ENSG00000065615	CYB5R4		5	0	5	0	6	0	6	0	1	0	1	0	0	0	0	0	0	0	0	0	0	0	0	0	0	6	0	0	0	0	0	0	0	0	0	0	0	0	0	1
ENSG00000065802	ASB1		5	4	1	-0.1	10	9	1	0.9	5	5	0	1	2	1	1	0	2	0	3	0	0	0	1	0	0	0	1	0	0	0	2	0	1	0	0	0	0	0	1	0
ENSG00000066422	ZBTB11		5	5	0	0	7	7	0	1	2	2	0	1	0	0	0	0	0	0	1	0	0	0	0	0	6	0	0	0	0	0	0	0	1	0	0	0	0	0	1	0
ENSG00000068137	PLEKHH3		5	5	0	0	15	15	0	1	10	10	0	1	2	0	2	0	2	0	2	0	3	0	2	0	2	0	2	0	0	0	2	0	0	0	2	0	2	0	2	0
ENSG00000069345	DNAJA2		5	5	0	0	25	25	0	1	20	20	0	1	4	0	3	0	4	0	3	0	4	0	4	0	3	0	3	0	3	0	2	0	2	0	4	0	3	0	3	0
ENSG00000070159	PTPN3		5	3	2	0.0555556	9	5	4	0.555556	4	2	2	0.5	2	2	0	0	0	0	0	0	0	0	3	2	0	0	0	1	0	0	0	0	0	0	0	0	2	1	0	0
ENSG00000070404	FSTL3	oncogene, fusion	5	5	0	0	29	29	0	1	24	24	0	1	9	0	0	0	8	0	7	0	0	0	0	0	5	0	7	0	0	0	6	0	5	0	0	0	0	0	6	0
ENSG00000070495	JMJD6		5	5	0	0	15	15	0	1	10	10	0	1	3	0	2	0	3	0	2	0	2	0	1	0	2	0	2	0	0	0	2	0	2	0	2	0	0	0	2	0
ENSG00000071655	MBD3		5	5	0	0	65	65	0	1	60	60	0	1	10	0	12	0	7	0	10	0	9	0	9	0	8	0	10	0	11	0	7	0	8	0	9	0	6	0	9	0
ENSG00000072864	NDE1		5	4	1	-0.0288462	13	11	2	0.846154	8	7	1	0.875	0	0	0	0	5	1	0	0	0	0	0	0	6	1	0	0	0	0	0	0	0	0	0	0	0	0	7	1
ENSG00000074356	NCBP3		5	5	0	0	9	9	0	1	4	4	0	1	7	0	0	0	0	0	0	0	0	0	0	0	2	0	4	0	0	0	0	0	0	0	0	0	0	0	0	0
ENSG00000075643	MOCOS		5	3	2	-0.285714	7	5	2	0.714286	2	2	0	1	0	0	0	0	1	1	4	1	0	0	0	0	0	0	0	0	0	0	0	0	2	0	0	0	0	0	0	0
ENSG00000077782	FGFR1	oncogene, fusion	5	5	0	0	6	6	0	1	1	1	0	1	3	0	0	0	0	0	3	0	0	0	0	0	0	0	0	0	0	0	0	0	1	0	0	0	0	0	0	0
ENSG00000079432	CIC	oncogene, TSG, fusion	5	5	0	0	12	12	0	1	7	7	0	1	3	0	2	0	3	0	1	0	1	0	1	0	1	0	1	0	2	0	2	0	1	0	0	0	0	0	1	0
ENSG00000084693	AGBL5		5	5	0	#DIV/0!	5	5	0	1	0	0	0	#DIV/0!	2	0	2	0	1	0	0	0	0	0	0	0	0	0	0	0	0	0	0	0	0	0	0	0	0	0	0	0
ENSG00000085377	PREP		5	7	-2	0.266667	15	13	2	0.866667	10	6	4	0.6	1	0	3	1	2	0	2	0	1	0	3	1	1	0	2	1	1	1	0	0	2	1	0	0	1	1	0	0
ENSG00000086758	HUWE1		5	5	0	0	21	21	0	1	16	16	0	1	4	0	5	0	1	0	3	0	1	0	3	0	4	0	4	0	4	0	0	0	3	0	1	0	1	0	3	0
ENSG00000086827	ZW10		5	5	0	0	7	7	0	1	2	2	0	1	3	0	0	0	0	0	2	0	0	0	0	0	2	0	2	0	0	0	0	0	0	0	0	0	0	0	0	0
ENSG00000088832	FKBP1A		5	0	5	0	6	0	6	0	1	0	1	0	0	1	0	1	0	1	0	1	0	1	0	1	0	0	0	0	0	0	0	0	0	1	0	0	0	0	0	0
ENSG00000089094	KDM2B		5	5	0	0	16	16	0	1	11	11	0	1	3	0	0	0	0	0	5	0	0	0	0	0	8	0	2	0	0	0	0	0	1	0	0	0	0	0	8	0
ENSG00000089154	GCN1		5	3	2	-0.105769	13	10	3	0.769231	8	7	1	0.875	2	0	2	2	1	0	2	0	1	0	1	1	1	0	1	0	1	1	1	0	1	0	1	0	1	0	1	0
ENSG00000089876	DHX32		5	5	0	0	11	11	0	1	6	6	0	1	4	0	0	0	4	0	2	0	0	0	0	0	1	0	2	0	0	0	4	0	0	0	0	0	0	0	0	0
ENSG00000090889	KIF4A		5	5	0	0	12	12	0	1	7	7	0	1	3	0	0	0	0	0	3	0	3	0	0	0	3	0	3	0	0	0	0	0	1	0	2	0	0	0	1	0
ENSG00000090971	NAT14		5	5	0	0	10	10	0	1	5	5	0	1	2	0	2	0	1	0	1	0	2	0	1	0	1	0	1	0	2	0	0	0	0	0	2	0	0	0	0	0
ENSG00000092820	EZR	fusion	5	5	0	0	20	20	0	1	15	15	0	1	5	0	3	0	1	0	3	0	3	0	3	0	2	0	2	0	3	0	2	0	2	0	2	0	2	0	2	0
ENSG00000096696	DSP		5	5	0	0	28	28	0	1	23	23	0	1	2	0	0	0	8	0	11	0	0	0	7	0	0	0	1	0	0	0	5	0	10	0	0	0	7	0	0	0
ENSG00000099849	RASSF7		5	5	0	0.0480769	13	12	1	0.923077	8	7	1	0.875	3	0	0	0	4	1	3	0	0	0	1	0	1	0	3	0	0	0	1	1	2	0	0	0	1	0	0	0
ENSG00000099992	TBC1D10A		5	0	5	0	9	0	9	0	4	0	4	0	0	0	0	0	0	3	0	0	0	0	0	3	0	3	0	0	0	0	0	2	0	0	0	0	0	0	0	2
ENSG00000100227	POLDIP3		5	5	0	0	10	10	0	1	5	5	0	1	3	0	2	0	1	0	1	0	1	0	0	0	2	0	1	0	1	0	1	0	1	0	0	0	0	0	1	0
ENSG00000100364	KIAA0930		5	5	0	0	24	24	0	1	19	19	0	1	4	0	8	0	5	0	4	0	0	0	0	0	3	0	4	0	7	0	4	0	1	0	0	0	0	0	3	0
ENSG00000100532	CGRRF1		5	5	0	0	11	11	0	1	6	6	0	1	4	0	0	0	0	0	4	0	0	0	3	0	0	0	3	0	0	0	0	0	3	0	0	0	0	0	0	0
ENSG00000100938	GMPR2		5	0	5	-0.454545	11	6	5	0.545455	6	6	0	1	1	1	3	1	0	1	1	1	1	0	0	0	0	1	0	0	2	0	0	0	1	0	1	0	1	0	1	0
ENSG00000101654	RNMT		5	5	0	0	6	6	0	1	1	1	0	1	0	0	0	0	0	0	2	0	0	0	0	0	4	0	0	0	0	0	0	0	0	0	0	0	0	0	1	0
ENSG00000101849	TBL1X		5	6	-1	0.0555556	23	23	0	1	18	17	1	0.944444	7	0	1	0	0	0	4	0	2	0	9	0	0	0	4	1	0	0	0	0	5	0	0	0	7	0	1	0
ENSG00000101868	POLA1		5	3	2	#DIV/0!	5	3	2	0.6	0	0	0	#DIV/0!	1	1	0	0	0	0	0	0	1	1	0	0	1	0	0	0	0	0	0	0	0	0	0	0	0	0	0	0
ENSG00000101945	SUV39H1		5	5	0	0	23	23	0	1	18	18	0	1	7	0	11	0	0	0	0	0	2	0	2	0	1	0	5	0	11	0	0	0	0	0	2	0	0	0	0	0
ENSG00000102870	ZNF629		5	5	0	0	13	13	0	1	8	8	0	1	2	0	10	0	0	0	1	0	0	0	0	0	0	0	1	0	7	0	0	0	0	0	0	0	0	0	0	0
ENSG00000103005	USB1		5	5	0	#DIV/0!	5	5	0	1	0	0	0	#DIV/0!	0	0	1	0	1	0	1	0	1	0	1	0	0	0	0	0	0	0	0	0	0	0	0	0	0	0	0	0
ENSG00000103257	SLC7A5		5	5	0	0	78	78	0	1	73	73	0	1	12	0	13	0	10	0	10	0	9	0	13	0	11	0	10	0	10	0	10	0	10	0	10	0	11	0	12	0
ENSG00000103423	DNAJA3		5	4	1	-0.0769231	13	12	1	0.923077	8	8	0	1	2	0	3	0	3	1	2	0	1	0	1	0	0	0	1	0	2	0	1	0	1	0	2	0	0	0	1	0
ENSG00000103811	CTSH		5	4	1	-0.0555556	18	17	1	0.944444	13	13	0	1	3	0	3	1	0	0	3	0	3	0	3	0	2	0	0	0	3	0	0	0	2	0	3	0	2	0	3	0
ENSG00000103966	EHD4		5	5	0	0.0396825	14	13	1	0.928571	9	8	1	0.888889	2	0	5	0	0	0	0	0	0	0	4	0	2	1	0	0	4	0	0	0	0	0	0	0	2	0	2	1
ENSG00000104529	EEF1D		5	5	0	0	13	13	0	1	8	8	0	1	0	0	5	0	4	0	4	0	0	0	0	0	0	0	0	0	4	0	2	0	2	0	0	0	0	0	0	0
ENSG00000104679	R3HCC1		5	5	0	0	18	18	0	1	13	13	0	1	4	0	4	0	4	0	3	0	0	0	0	0	3	0	3	0	4	0	3	0	0	0	0	0	0	0	3	0
ENSG00000104812	GYS1		5	6	-1	0.142857	12	12	0	1	7	6	1	0.857143	5	0	3	0	3	0	0	0	0	0	1	0	0	0	2	0	3	0	1	1	0	0	0	0	0	0	0	0
ENSG00000104884	ERCC2	TSG	5	3	2	#DIV/0!	5	3	2	0.6	0	0	0	#DIV/0!	0	0	1	0	0	0	2	2	0	0	0	0	0	0	0	0	0	0	0	0	0	0	0	0	0	0	0	0
ENSG00000104907	TRMT1		5	5	0	0	8	8	0	1	3	3	0	1	2	0	3	0	1	0	1	0	1	0	0	0	0	0	0	0	2	0	0	0	0	0	0	0	1	0	0	0
ENSG00000105135	ILVBL		5	5	0	0	19	19	0	1	14	14	0	1	3	0	3	0	3	0	3	0	4	0	2	0	1	0	3	0	4	0	2	0	1	0	0	0	3	0	1	0
ENSG00000105287	PRKD2		5	4	1	-0.0454545	22	21	1	0.954545	17	17	0	1	3	0	3	1	3	0	3	0	3	0	3	0	3	0	3	0	1	0	3	0	1	0	3	0	3	0	3	0
ENSG00000105397	TYK2		5	4	1	-0.05	20	19	1	0.95	15	15	0	1	3	0	5	0	1	0	3	1	3	0	2	0	2	0	1	0	4	0	0	0	3	0	3	0	1	0	3	0
ENSG00000105429	MEGF8		5	4	1	-0.111111	9	8	1	0.888889	4	4	0	1	4	1	4	0	0	0	0	0	0	0	0	0	0	0	4	0	0	0	0	0	0	0	0	0	0	0	0	0
ENSG00000105647	PIK3R2		5	0	5	0	13	0	13	0	8	0	8	0	0	0	0	4	0	3	0	1	0	0	0	5	0	0	0	0	0	3	0	2	0	1	0	0	0	2	0	0
ENSG00000106344	RBM28		5	4	1	-0.0909091	11	10	1	0.909091	6	6	0	1	3	0	0	0	0	0	1	0	3	1	3	0	0	0	3	0	0	0	0	0	1	0	2	0	0	0	0	0
ENSG00000106868	SUSD1		5	4	1	-0.125	8	7	1	0.875	3	3	0	1	0	0	0	0	0	0	4	1	0	0	0	0	3	0	0	0	0	0	0	0	3	0	0	0	0	0	0	0
ENSG00000107099	DOCK8		5	5	0	0	7	7	0	1	2	2	0	1	0	0	0	0	0	0	0	0	4	0	0	0	3	0	0	0	0	0	0	0	0	0	0	0	0	0	2	0
ENSG00000107731	UNC5B		5	3	2	-0.333333	6	4	2	0.666667	1	1	0	1	0	0	1	1	1	0	0	0	2	1	0	0	0	0	0	0	1	0	0	0	0	0	0	0	0	0	0	0
ENSG00000107872	FBXL15		5	5	0	0	21	21	0	1	16	16	0	1	3	0	3	0	3	0	3	0	4	0	3	0	2	0	0	0	3	0	3	0	2	0	2	0	3	0	3	0
ENSG00000107957	SH3PXD2A		5	5	0	0	13	13	0	1	8	8	0	1	0	0	5	0	2	0	6	0	0	0	0	0	0	0	0	0	3	0	2	0	3	0	0	0	0	0	0	0
ENSG00000108091	CCDC6	TSG, fusion	5	4	1	-0.0434783	23	22	1	0.956522	18	18	0	1	3	0	0	0	3	0	5	1	2	0	3	0	6	0	3	0	0	0	3	0	3	0	2	0	3	0	4	0
ENSG00000108679	LGALS3BP		5	5	0	0	22	22	0	1	17	17	0	1	7	0	0	0	0	0	6	0	3	0	6	0	0	0	6	0	0	0	0	0	5	0	0	0	6	0	0	0
ENSG00000108819	PPP1R9B		5	7	-2	0.181818	16	16	0	1	11	9	2	0.818182	3	0	2	0	2	0	2	0	0	0	2	0	5	0	2	0	2	1	1	1	0	0	0	0	2	0	2	0
ENSG00000108861	DUSP3		5	4	1	-0.0338346	19	17	2	0.894737	14	13	1	0.928571	6	1	6	1	0	0	3	0	0	0	1	0	1	0	5	1	4	0	0	0	3	0	0	0	1	0	0	0
ENSG00000108963	DPH1		5	5	0	0	24	24	0	1	19	19	0	1	4	0	5	0	3	0	4	0	0	0	4	0	4	0	4	0	4	0	2	0	2	0	0	0	4	0	3	0
ENSG00000109572	CLCN3		5	5	0	0	9	9	0	1	4	4	0	1	0	0	0	0	0	0	5	0	3	0	0	0	1	0	0	0	0	0	0	0	3	0	1	0	0	0	0	0
ENSG00000111142	METAP2		5	5	0	0	19	19	0	1	14	14	0	1	3	0	3	0	3	0	2	0	3	0	3	0	2	0	2	0	2	0	2	0	2	0	2	0	2	0	2	0
ENSG00000111196	MAGOHB		5	0	5	0	6	0	6	0	1	0	1	0	0	1	0	1	0	0	0	1	0	1	0	1	0	1	0	1	0	0	0	0	0	0	0	0	0	0	0	0
ENSG00000111249	CUX2		5	0	5	-0.2	10	2	8	0.2	5	2	3	0.4	0	0	0	0	2	8	0	0	0	0	0	0	0	0	0	0	0	0	2	3	0	0	0	0	0	0	0	0
ENSG00000111319	SCNN1A		5	0	5	-0.416667	9	3	6	0.333333	4	3	1	0.75	0	0	0	0	2	3	0	0	0	0	1	3	0	0	0	0	0	0	2	1	0	0	0	0	1	0	0	0
ENSG00000112029	FBXO5		5	5	0	0	27	27	0	1	22	22	0	1	9	0	1	0	0	0	5	0	4	0	1	0	7	0	8	0	0	0	0	0	2	0	3	0	1	0	8	0
ENSG00000112320	SOBP		5	2	3	#DIV/0!	5	2	3	0.4	0	0	0	#DIV/0!	0	0	0	0	0	0	2	3	0	0	0	0	0	0	0	0	0	0	0	0	0	0	0	0	0	0	0	0
ENSG00000112759	SLC29A1		5	5	0	0	16	16	0	1	11	11	0	1	2	0	3	0	3	0	2	0	2	0	2	0	2	0	1	0	2	0	2	0	1	0	2	0	1	0	2	0
ENSG00000112941	PAPD7		5	5	0	0	7	7	0	1	2	2	0	1	0	0	1	0	0	0	0	0	0	0	0	0	6	0	0	0	0	0	0	0	0	0	0	0	0	0	2	0
ENSG00000113161	HMGCR		5	5	0	0	14	14	0	1	9	9	0	1	3	0	0	0	2	0	4	0	3	0	0	0	2	0	2	0	0	0	0	0	2	0	2	0	0	0	3	0
ENSG00000113456	RAD1		5	5	0	0	8	8	0	1	3	3	0	1	2	0	1	0	0	0	1	0	1	0	1	0	2	0	1	0	2	0	0	0	0	0	0	0	0	0	0	0
ENSG00000113504	SLC12A7		5	5	0	0	14	14	0	1	9	9	0	1	6	0	0	0	0	0	5	0	0	0	0	0	3	0	4	0	0	0	0	0	5	0	0	0	0	0	0	0
ENSG00000113593	PPWD1		5	5	0	0.357143	7	6	1	0.857143	2	1	1	0.5	0	0	0	0	0	0	3	1	0	0	0	0	3	0	0	0	0	0	0	0	1	1	0	0	0	0	0	0
ENSG00000113845	TIMMDC1		5	5	0	0	15	15	0	1	10	10	0	1	3	0	2	0	3	0	2	0	1	0	2	0	2	0	2	0	1	0	2	0	1	0	1	0	2	0	1	0
ENSG00000114503	NCBP2		5	5	0	0	16	16	0	1	11	11	0	1	5	0	0	0	3	0	2	0	2	0	3	0	1	0	3	0	0	0	1	0	1	0	1	0	3	0	2	0
ENSG00000115170	ACVR1	oncogene	5	5	0	0.0333333	15	14	1	0.933333	10	9	1	0.9	5	0	0	0	0	0	8	1	1	0	0	0	0	0	1	0	0	0	0	0	8	1	0	0	0	0	0	0
ENSG00000115368	WDR75		5	3	2	-0.166667	12	10	2	0.833333	7	7	0	1	2	1	0	0	0	0	2	0	2	1	2	0	2	0	2	0	0	0	0	0	0	0	2	0	1	0	2	0
ENSG00000115661	STK16		5	2	3	-0.1875	16	13	3	0.8125	11	11	0	1	3	1	2	1	2	0	2	0	0	0	2	1	2	0	3	0	1	0	1	0	2	0	0	0	2	0	2	0
ENSG00000115839	RAB3GAP1		5	5	0	0.0297619	21	19	2	0.904762	16	14	2	0.875	4	0	0	0	0	0	4	1	4	1	3	0	4	0	4	1	0	0	0	0	4	1	1	0	1	0	4	0
ENSG00000115902	SLC1A4		5	5	0	0.00844595	37	35	2	0.945946	32	30	2	0.9375	0	0	11	1	0	0	8	0	8	0	0	0	8	1	0	0	11	1	0	0	8	0	2	0	0	0	9	1
ENSG00000116062	MSH6	TSG	5	5	0	0	58	58	0	1	53	53	0	1	12	0	14	0	0	0	9	0	8	0	6	0	9	0	11	0	10	0	0	0	11	0	6	0	4	0	11	0
ENSG00000116752	BCAS2		5	3	2	-0.2	10	8	2	0.8	5	5	0	1	2	1	2	0	0	0	1	1	1	0	1	0	1	0	1	0	3	0	0	0	0	0	1	0	0	0	0	0
ENSG00000116874	WARS2		5	5	0	0	8	8	0	1	3	3	0	1	0	0	0	0	0	0	3	0	0	0	0	0	5	0	0	0	0	0	0	0	1	0	0	0	0	0	2	0
ENSG00000117899	MESD		5	5	0	0	44	44	0	1	39	39	0	1	7	0	6	0	6	0	6	0	7	0	6	0	6	0	6	0	6	0	5	0	6	0	5	0	6	0	5	0
ENSG00000118894	EEF2KMT		5	2	3	-0.102273	16	10	6	0.625	11	8	3	0.727273	2	1	2	2	0	0	2	1	0	0	2	1	2	1	2	1	2	2	0	0	3	0	0	0	0	0	1	0
ENSG00000119321	FKBP15		5	5	0	0	12	12	0	1	7	7	0	1	3	0	0	0	0	0	0	0	0	0	4	0	5	0	1	0	0	0	0	0	0	0	0	0	2	0	4	0
ENSG00000119408	NEK6		5	5	0	0	11	11	0	1	6	6	0	1	1	0	2	0	1	0	3	0	0	0	1	0	3	0	1	0	1	0	0	0	2	0	0	0	0	0	2	0
ENSG00000119669	IRF2BPL		5	6	-1	0.0204082	54	54	0	1	49	48	1	0.979592	9	0	3	0	10	0	12	0	0	0	10	0	10	0	7	0	0	0	11	0	10	0	0	0	11	1	9	0
ENSG00000119705	SLIRP		5	0	5	#DIV/0!	5	0	5	0	0	0	0	#DIV/0!	0	1	0	1	0	1	0	0	0	1	0	1	0	0	0	0	0	0	0	0	0	0	0	0	0	0	0	0
ENSG00000119760	SUPT7L		5	5	0	0	17	17	0	1	12	12	0	1	4	0	3	0	1	0	3	0	4	0	0	0	2	0	3	0	2	0	0	0	1	0	3	0	1	0	2	0
ENSG00000120008	WDR11		5	5	0	0	11	11	0	1	6	6	0	1	4	0	0	0	0	0	4	0	1	0	1	0	1	0	3	0	0	0	0	0	2	0	0	0	0	0	1	0
ENSG00000121775	TMEM39B		5	4	1	0.291667	8	5	3	0.625	3	1	2	0.333333	0	0	1	3	0	0	0	0	3	0	1	0	0	0	0	0	0	1	0	1	0	0	0	0	1	0	0	0
ENSG00000122085	MTERF4		5	5	0	0	21	21	0	1	16	16	0	1	4	0	0	0	4	0	4	0	0	0	0	0	9	0	4	0	0	0	0	0	3	0	0	0	0	0	9	0
ENSG00000122515	ZMIZ2		5	6	-1	0.3	10	9	1	0.9	5	3	2	0.6	1	0	2	1	0	0	3	0	0	0	1	0	2	0	0	0	0	1	0	0	1	0	0	0	1	1	1	0
ENSG00000122863	CHST3		5	4	1	-0.142857	7	6	1	0.857143	2	2	0	1	0	0	0	0	0	0	6	1	0	0	0	0	0	0	0	0	0	0	0	0	2	0	0	0	0	0	0	0
ENSG00000123066	MED13L		5	5	0	0	13	13	0	1	8	8	0	1	9	0	0	0	0	0	0	0	0	0	0	0	4	0	7	0	0	0	0	0	0	0	0	0	0	0	1	0
ENSG00000124177	CHD6		5	6	-1	0.25	9	9	0	1	4	3	1	0.75	0	0	0	0	0	0	2	0	0	0	7	0	0	0	0	0	0	0	0	0	0	0	0	0	3	1	0	0
ENSG00000124357	NAGK		5	5	0	0	7	7	0	1	2	2	0	1	2	0	2	0	0	0	1	0	1	0	1	0	0	0	1	0	0	0	0	0	0	0	0	0	1	0	0	0
ENSG00000124608	AARS2		5	5	0	0	6	6	0	1	1	1	0	1	0	0	6	0	0	0	0	0	0	0	0	0	0	0	0	0	1	0	0	0	0	0	0	0	0	0	0	0
ENSG00000124702	KLHDC3		5	5	0	0	6	6	0	1	1	1	0	1	1	0	1	0	1	0	1	0	1	0	1	0	0	0	0	0	0	0	0	0	0	0	1	0	0	0	0	0
ENSG00000125703	ATG4C		5	5	0	0	6	6	0	1	1	1	0	1	1	0	0	0	0	0	0	0	0	0	0	0	5	0	0	0	0	0	0	0	0	0	0	0	0	0	1	0
ENSG00000125898	FAM110A		5	3	2	-0.107143	12	9	3	0.75	7	6	1	0.857143	0	0	0	0	5	2	0	0	4	1	0	0	0	0	0	0	0	0	6	1	0	0	0	0	0	0	0	0
ENSG00000126391	FRMD8		5	4	1	-0.0238095	12	10	2	0.833333	7	6	1	0.857143	0	0	0	0	0	0	0	0	0	1	0	0	10	1	0	0	0	0	0	0	0	0	0	0	0	0	6	1
ENSG00000126698	DNAJC8		5	0	5	-0.416667	12	7	5	0.583333	7	7	0	1	1	1	1	1	1	1	1	1	1	1	1	0	1	0	1	0	1	0	1	0	1	0	1	0	1	0	1	0
ENSG00000126746	ZNF384	fusion	5	5	0	0	30	30	0	1	25	25	0	1	6	0	6	0	2	0	6	0	2	0	3	0	5	0	5	0	6	0	1	0	4	0	1	0	3	0	5	0
ENSG00000126882	FAM78A		5	5	0	#DIV/0!	5	5	0	1	0	0	0	#DIV/0!	0	0	0	0	0	0	0	0	3	0	0	0	2	0	0	0	0	0	0	0	0	0	0	0	0	0	0	0
ENSG00000127526	SLC35E1		5	0	5	0	9	0	9	0	4	0	4	0	0	0	0	1	0	0	0	2	0	2	0	4	0	0	0	0	0	0	0	0	0	1	0	0	0	3	0	0
ENSG00000128228	SDF2L1		5	5	0	0	18	18	0	1	13	13	0	1	3	0	3	0	3	0	2	0	3	0	2	0	2	0	2	0	3	0	1	0	1	0	3	0	2	0	1	0
ENSG00000128266	GNAZ		5	5	0	0	7	7	0	1	2	2	0	1	0	0	0	0	0	0	7	0	0	0	0	0	0	0	0	0	0	0	0	0	2	0	0	0	0	0	0	0
ENSG00000128311	TST		5	5	0	0	13	13	0	1	8	8	0	1	3	0	3	0	2	0	2	0	1	0	2	0	0	0	2	0	2	0	2	0	1	0	0	0	1	0	0	0
ENSG00000128585	MKLN1		5	2	3	-0.190476	12	8	4	0.666667	7	6	1	0.857143	2	1	0	0	0	0	2	1	2	0	0	0	2	2	2	0	0	0	0	0	2	0	0	0	0	0	2	1
ENSG00000128731	HERC2		5	4	1	-0.0909091	11	10	1	0.909091	6	6	0	1	5	1	0	0	0	0	0	0	1	0	0	0	4	0	4	0	0	0	0	0	0	0	0	0	0	0	2	0
ENSG00000129158	SERGEF		5	4	1	-0.142857	7	6	1	0.857143	2	2	0	1	0	0	1	1	2	0	0	0	2	0	1	0	0	0	0	0	0	0	1	0	1	0	0	0	0	0	0	0
ENSG00000129518	EAPP		5	5	0	0	12	12	0	1	7	7	0	1	2	0	2	0	2	0	1	0	2	0	2	0	1	0	1	0	1	0	1	0	1	0	0	0	2	0	1	0
ENSG00000130021	PUDP		5	5	0	0	11	11	0	1	6	6	0	1	3	0	0	0	0	0	3	0	0	0	3	0	2	0	1	0	0	0	0	0	2	0	0	0	1	0	2	0
ENSG00000130052	STARD8		5	4	1	#DIV/0!	5	4	1	0.8	0	0	0	#DIV/0!	0	0	0	0	0	0	0	0	4	1	0	0	0	0	0	0	0	0	0	0	0	0	0	0	0	0	0	0
ENSG00000130193	THEM6		5	5	0	0	18	18	0	1	13	13	0	1	5	0	6	0	0	0	2	0	0	0	2	0	3	0	5	0	5	0	0	0	1	0	0	0	2	0	0	0
ENSG00000130479	MAP1S		5	5	0	0	40	40	0	1	35	35	0	1	10	0	12	0	0	0	3	0	6	0	0	0	9	0	8	0	13	0	0	0	2	0	3	0	0	0	9	0
ENSG00000130787	HIP1R		5	5	0	0	7	7	0	1	2	2	0	1	0	0	0	0	3	0	1	0	0	0	3	0	0	0	0	0	0	0	1	0	0	0	0	0	1	0	0	0
ENSG00000130803	ZNF317		5	5	0	0	12	12	0	1	7	7	0	1	2	0	0	0	0	0	0	0	4	0	2	0	4	0	1	0	0	0	0	0	0	0	0	0	1	0	5	0
ENSG00000132313	MRPL35		5	5	0	0	14	14	0	1	9	9	0	1	4	0	0	0	0	0	3	0	0	0	3	0	4	0	4	0	0	0	0	0	2	0	0	0	0	0	3	0
ENSG00000132581	SDF2		5	5	0	0	29	29	0	1	24	24	0	1	6	0	3	0	5	0	4	0	5	0	4	0	2	0	5	0	0	0	5	0	2	0	3	0	5	0	4	0
ENSG00000132613	MTSS1L		5	5	0	0	11	11	0	1	6	6	0	1	1	0	5	0	0	0	5	0	0	0	0	0	0	0	0	0	1	0	0	0	5	0	0	0	0	0	0	0
ENSG00000132670	PTPRA		5	5	0	0.714286	7	5	2	0.714286	2	0	2	0	0	0	2	1	1	0	1	0	0	0	0	1	1	0	0	1	0	0	0	1	0	0	0	0	0	0	0	0
ENSG00000132716	DCAF8		5	5	0	0	28	28	0	1	23	23	0	1	5	0	2	0	1	0	8	0	3	0	1	0	8	0	4	0	1	0	1	0	7	0	1	0	0	0	9	0
ENSG00000133112	TPT1		5	5	0	0	29	29	0	1	24	24	0	1	5	0	5	0	4	0	4	0	5	0	4	0	2	0	4	0	4	0	3	0	3	0	4	0	3	0	3	0
ENSG00000133195	SLC39A11		5	4	1	-0.142857	7	6	1	0.857143	2	2	0	1	0	0	0	0	0	0	3	1	0	0	3	0	0	0	0	0	0	0	0	0	2	0	0	0	0	0	0	0
ENSG00000133313	CNDP2		5	5	0	0	27	27	0	1	22	22	0	1	4	0	4	0	4	0	3	0	4	0	4	0	4	0	3	0	4	0	4	0	3	0	2	0	3	0	3	0
ENSG00000133597	ADCK2		5	5	0	0	18	18	0	1	13	13	0	1	1	0	7	0	3	0	0	0	1	0	4	0	2	0	1	0	7	0	3	0	0	0	0	0	1	0	1	0
ENSG00000133606	MKRN1		5	5	0	0	27	27	0	1	22	22	0	1	5	0	4	0	4	0	3	0	4	0	4	0	3	0	3	0	4	0	3	0	3	0	3	0	3	0	3	0
ENSG00000134014	ELP3		5	1	4	-0.200855	18	13	5	0.722222	13	12	1	0.923077	3	1	0	0	4	0	2	2	2	2	0	0	2	0	4	0	0	0	1	0	2	1	2	0	0	0	3	0
ENSG00000134138	MEIS2		5	4	1	#DIV/0!	5	4	1	0.8	0	0	0	#DIV/0!	0	0	0	0	0	0	3	1	1	0	0	0	0	0	0	0	0	0	0	0	0	0	0	0	0	0	0	0
ENSG00000134250	NOTCH2	oncogene, TSG	5	3	2	-0.103175	14	11	3	0.785714	9	8	1	0.888889	0	0	2	1	1	1	0	0	0	0	8	1	0	0	0	0	2	0	0	1	0	0	0	0	6	0	0	0
ENSG00000134970	TMED7		5	0	5	0	31	0	31	0	26	0	26	0	0	8	0	7	0	0	0	5	0	1	0	6	0	4	0	7	0	6	0	0	0	4	0	1	0	5	0	3
ENSG00000135124	P2RX4		5	2	3	-0.428571	7	4	3	0.571429	2	2	0	1	1	0	1	1	0	0	0	1	1	0	1	1	0	0	0	0	0	0	0	0	0	0	0	0	1	0	1	0
ENSG00000135241	PNPLA8		5	5	0	0	9	9	0	1	4	4	0	1	2	0	0	0	0	0	3	0	1	0	1	0	2	0	0	0	0	0	0	0	2	0	1	0	1	0	0	0
ENSG00000135245	HILPDA		5	0	5	0	9	0	9	0	4	0	4	0	0	2	0	3	0	0	0	0	0	0	0	2	0	2	0	1	0	1	0	0	0	0	0	0	0	1	0	1
ENSG00000135316	SYNCRIP		5	0	5	0	28	0	28	0	23	0	23	0	0	6	0	7	0	0	0	5	0	2	0	5	0	3	0	6	0	3	0	0	0	3	0	1	0	5	0	5
ENSG00000135334	AKIRIN2		5	2	3	-0.101504	19	13	6	0.684211	14	11	3	0.785714	2	1	2	1	1	1	1	1	2	1	1	0	4	1	2	0	2	1	1	0	1	0	2	1	1	0	2	1
ENSG00000135776	ABCB10		5	5	0	0.0595238	12	11	1	0.916667	7	6	1	0.857143	2	0	2	1	0	0	2	0	2	0	0	0	3	0	0	0	1	1	0	0	2	0	2	0	0	0	1	0
ENSG00000136158	SPRY2		5	5	0	0.357143	7	6	1	0.857143	2	1	1	0.5	0	0	0	0	6	1	0	0	0	0	0	0	0	0	0	0	0	0	1	1	0	0	0	0	0	0	0	0
ENSG00000136197	C7orf25		5	0	5	#DIV/0!	5	0	5	0	0	0	0	#DIV/0!	0	5	0	0	0	0	0	0	0	0	0	0	0	0	0	0	0	0	0	0	0	0	0	0	0	0	0	0
ENSG00000136451	VEZF1		5	4	1	-0.166667	6	5	1	0.833333	1	1	0	1	3	1	0	0	0	0	1	0	0	0	1	0	0	0	1	0	0	0	0	0	0	0	0	0	0	0	0	0
ENSG00000136699	SMPD4		5	6	-1	0.0477356	43	36	7	0.837209	38	30	8	0.789474	5	1	6	2	4	1	5	1	6	1	5	1	5	0	5	2	6	2	2	1	3	1	6	2	4	0	4	0
ENSG00000136830	FAM129B		5	5	0	0.0328947	24	21	3	0.875	19	16	3	0.842105	5	1	1	0	4	1	5	0	2	0	4	1	0	0	5	1	1	0	3	1	3	0	1	0	3	1	0	0
ENSG00000136856	SLC2A8		5	5	0	0	17	17	0	1	12	12	0	1	4	0	3	0	4	0	3	0	0	0	3	0	0	0	1	0	3	0	2	0	3	0	0	0	3	0	0	0
ENSG00000136908	DPM2		5	4	1	-0.0320856	22	20	2	0.909091	17	16	1	0.941176	5	0	3	0	2	0	2	0	3	0	3	2	2	0	3	0	2	0	2	0	2	0	3	0	2	1	2	0
ENSG00000136950	ARPC5L		5	5	0	0	27	27	0	1	22	22	0	1	4	0	4	0	4	0	4	0	4	0	3	0	4	0	3	0	4	0	3	0	2	0	4	0	3	0	3	0
ENSG00000137193	PIM1	oncogene, fusion	5	4	1	0.0166667	20	15	5	0.75	15	11	4	0.733333	1	1	2	0	0	0	4	1	3	1	3	1	2	1	0	0	2	1	0	0	3	1	3	1	2	1	1	0
ENSG00000137310	TCF19		5	5	0	0	11	11	0	1	6	6	0	1	0	0	9	0	0	0	0	0	0	0	0	0	2	0	0	0	6	0	0	0	0	0	0	0	0	0	0	0
ENSG00000138078	PREPL		5	4	1	-0.166667	6	5	1	0.833333	1	1	0	1	2	0	0	0	0	0	1	0	1	1	0	0	1	0	0	0	0	0	0	0	0	0	0	0	0	0	1	0
ENSG00000138166	DUSP5		5	4	1	-0.04	25	24	1	0.96	20	20	0	1	12	1	0	0	0	0	2	0	0	0	0	0	10	0	11	0	0	0	0	0	0	0	0	0	0	0	9	0
ENSG00000138604	GLCE		5	1	4	-0.666667	6	2	4	0.333333	1	1	0	1	2	4	0	0	0	0	0	0	0	0	0	0	0	0	1	0	0	0	0	0	0	0	0	0	0	0	0	0
ENSG00000139289	PHLDA1		5	4	1	-0.0769231	13	12	1	0.923077	8	8	0	1	6	1	0	0	3	0	3	0	0	0	0	0	0	0	5	0	0	0	1	0	2	0	0	0	0	0	0	0
ENSG00000139405	RITA1		5	3	2	-0.125	16	14	2	0.875	11	11	0	1	3	0	3	1	2	1	2	0	0	0	2	0	2	0	2	0	3	0	1	0	1	0	0	0	2	0	2	0
ENSG00000139668	WDFY2		5	1	4	0.0151515	11	2	9	0.181818	6	1	5	0.166667	0	0	0	0	0	0	1	9	0	0	0	0	1	0	0	0	0	0	0	0	1	5	0	0	0	0	0	0
ENSG00000140406	TLNRD1		5	5	0	0	42	42	0	1	37	37	0	1	7	0	12	0	4	0	7	0	1	0	2	0	9	0	6	0	11	0	2	0	6	0	1	0	1	0	10	0
ENSG00000140479	PCSK6		5	3	2	-0.285714	7	5	2	0.714286	2	2	0	1	0	0	2	2	0	0	3	0	0	0	0	0	0	0	0	0	0	0	0	0	2	0	0	0	0	0	0	0
ENSG00000140691	ARMC5		5	5	0	#DIV/0!	5	5	0	1	0	0	0	#DIV/0!	0	0	0	0	0	0	5	0	0	0	0	0	0	0	0	0	0	0	0	0	0	0	0	0	0	0	0	0
ENSG00000141026	MED9		5	3	2	-0.2	10	8	2	0.8	5	5	0	1	0	0	7	0	0	0	0	2	0	0	0	0	1	0	0	0	4	0	0	0	0	0	0	0	0	0	1	0
ENSG00000141098	GFOD2		5	4	1	-0.166667	6	5	1	0.833333	1	1	0	1	5	1	0	0	0	0	0	0	0	0	0	0	0	0	1	0	0	0	0	0	0	0	0	0	0	0	0	0
ENSG00000141101	NOB1		5	5	0	0	13	13	0	1	8	8	0	1	2	0	2	0	2	0	1	0	2	0	2	0	2	0	1	0	1	0	1	0	1	0	2	0	1	0	1	0
ENSG00000141448	GATA6		5	3	2	-0.333333	6	4	2	0.666667	1	1	0	1	0	0	0	0	0	0	4	2	0	0	0	0	0	0	0	0	0	0	0	0	1	0	0	0	0	0	0	0
ENSG00000141570	CBX8		5	5	0	0.0245098	17	16	1	0.941176	12	11	1	0.916667	7	0	9	1	0	0	0	0	0	0	0	0	0	0	4	0	7	1	0	0	0	0	0	0	0	0	0	0
ENSG00000142208	AKT1	oncogene	5	5	0	0	18	18	0	1	13	13	0	1	3	0	3	0	3	0	2	0	3	0	3	0	1	0	2	0	2	0	2	0	2	0	1	0	2	0	2	0
ENSG00000142252	GEMIN7		5	5	0	0	24	24	0	1	19	19	0	1	3	0	5	0	4	0	3	0	4	0	2	0	3	0	3	0	3	0	4	0	2	0	3	0	2	0	2	0
ENSG00000142657	PGD		5	5	0	0	9	9	0	1	4	4	0	1	2	0	3	0	1	0	1	0	1	0	1	0	0	0	1	0	2	0	0	0	0	0	1	0	0	0	0	0
ENSG00000143420	ENSA		5	4	1	-0.142857	7	6	1	0.857143	2	2	0	1	2	0	2	1	1	0	0	0	1	0	0	0	0	0	1	0	0	0	0	0	0	0	1	0	0	0	0	0
ENSG00000143971	ETAA1		5	5	0	#DIV/0!	5	5	0	1	0	0	0	#DIV/0!	2	0	0	0	0	0	0	0	0	0	0	0	3	0	0	0	0	0	0	0	0	0	0	0	0	0	0	0
ENSG00000144120	TMEM177		5	5	0	0	36	36	0	1	31	31	0	1	12	0	13	0	0	0	11	0	0	0	0	0	0	0	11	0	11	0	0	0	9	0	0	0	0	0	0	0
ENSG00000144136	SLC20A1		5	5	0	0	17	17	0	1	12	12	0	1	4	0	3	0	3	0	2	0	2	0	1	0	2	0	2	0	3	0	1	0	2	0	2	0	0	0	2	0
ENSG00000144909	OSBPL11		5	5	0	0	8	8	0	1	3	3	0	1	0	0	0	0	0	0	8	0	0	0	0	0	0	0	0	0	0	0	0	0	3	0	0	0	0	0	0	0
ENSG00000145675	PIK3R1	TSG	5	4	1	-0.125	8	7	1	0.875	3	3	0	1	0	0	0	0	0	1	0	0	0	0	0	0	7	0	0	0	0	0	0	0	0	0	0	0	0	0	3	0
ENSG00000145916	RMND5B		5	4	1	-0.0909091	11	10	1	0.909091	6	6	0	1	2	0	3	1	0	0	1	0	1	0	2	0	1	0	1	0	2	0	0	0	1	0	0	0	1	0	1	0
ENSG00000146463	ZMYM4		5	5	0	0	14	14	0	1	9	9	0	1	3	0	0	0	0	0	3	0	3	0	2	0	3	0	1	0	0	0	0	0	3	0	0	0	1	0	4	0
ENSG00000146648	EGFR	oncogene	5	5	0	0.0595238	12	11	1	0.916667	7	6	1	0.857143	4	1	0	0	7	0	0	0	0	0	0	0	0	0	3	1	0	0	3	0	0	0	0	0	0	0	0	0
ENSG00000146802	TMEM168		5	4	1	#DIV/0!	5	4	1	0.8	0	0	0	#DIV/0!	0	0	0	0	0	0	0	0	0	0	0	0	4	1	0	0	0	0	0	0	0	0	0	0	0	0	0	0
ENSG00000148341	SH3GLB2		5	5	0	0	9	9	0	1	4	4	0	1	2	0	3	0	1	0	1	0	2	0	0	0	0	0	1	0	3	0	0	0	0	0	0	0	0	0	0	0
ENSG00000148773	MKI67		5	5	0	0	31	31	0	1	26	26	0	1	16	0	0	0	0	0	0	0	0	0	6	0	9	0	12	0	0	0	0	0	0	0	0	0	4	0	10	0
ENSG00000149923	PPP4C		5	5	0	0	6	6	0	1	1	1	0	1	2	0	1	0	1	0	1	0	1	0	0	0	0	0	1	0	0	0	0	0	0	0	0	0	0	0	0	0
ENSG00000150977	RILPL2		5	2	3	-0.272727	11	8	3	0.727273	6	6	0	1	0	0	0	0	2	0	2	2	0	1	2	0	2	0	0	0	0	0	1	0	2	0	0	0	2	0	1	0
ENSG00000150990	DHX37		5	1	4	-0.161765	17	10	7	0.588235	12	9	3	0.75	2	1	3	3	1	1	2	1	0	0	0	1	2	0	2	1	2	2	1	0	2	0	0	0	0	0	2	0
ENSG00000151093	OXSM		5	5	0	0	17	17	0	1	12	12	0	1	10	0	0	0	0	0	0	0	2	0	3	0	2	0	10	0	0	0	0	0	0	0	0	0	1	0	1	0
ENSG00000151327	FAM177A1		5	5	0	0	10	10	0	1	5	5	0	1	2	0	0	0	0	0	3	0	2	0	2	0	1	0	1	0	0	0	0	0	1	0	0	0	2	0	1	0
ENSG00000151445	VIPAS39		5	6	-1	0.119658	18	16	2	0.888889	13	10	3	0.769231	2	0	4	2	0	0	4	0	0	0	3	0	3	0	0	1	3	2	0	0	0	0	0	0	3	0	4	0
ENSG00000152193	RNF219		5	5	0	#DIV/0!	5	5	0	1	0	0	0	#DIV/0!	0	0	0	0	0	0	0	0	0	0	0	0	5	0	0	0	0	0	0	0	0	0	0	0	0	0	0	0
ENSG00000152518	ZFP36L2		5	5	0	0	67	67	0	1	62	62	0	1	10	0	11	0	10	0	11	0	7	0	10	0	8	0	9	0	9	0	9	0	10	0	5	0	10	0	10	0
ENSG00000153029	MR1		5	6	-1	0.12782	19	16	3	0.842105	14	10	4	0.714286	0	0	0	0	4	1	6	1	0	0	0	0	6	1	0	0	0	0	2	1	4	1	0	0	0	0	4	2
ENSG00000153561	RMND5A		5	5	0	0	10	10	0	1	5	5	0	1	0	0	2	0	0	0	4	0	1	0	1	0	2	0	0	0	1	0	0	0	2	0	0	0	1	0	1	0
ENSG00000153879	CEBPG		5	3	2	-0.0617816	29	26	3	0.896552	24	23	1	0.958333	4	2	5	1	3	0	3	0	4	0	4	0	3	0	4	1	4	0	3	0	3	0	3	0	3	0	3	0
ENSG00000154305	MIA3		5	5	0	0	6	6	0	1	1	1	0	1	1	0	0	0	0	0	1	0	2	0	1	0	1	0	0	0	0	0	0	0	0	0	0	0	0	0	1	0
ENSG00000154767	XPC	TSG	5	5	0	0.0757576	11	10	1	0.909091	6	5	1	0.833333	0	0	1	0	4	1	0	0	3	0	0	0	2	0	1	0	0	0	3	1	0	0	1	0	0	0	0	0
ENSG00000155252	PI4K2A		5	4	1	0.00219298	24	19	5	0.791667	19	15	4	0.789474	4	0	6	2	4	1	3	2	1	0	1	0	0	0	5	1	4	2	3	1	1	0	1	0	1	0	0	0
ENSG00000155313	USP25		5	6	-1	0.150794	14	13	1	0.928571	9	7	2	0.777778	2	0	0	0	0	0	4	0	4	0	1	0	2	1	1	0	0	0	0	0	2	1	2	0	0	0	2	1
ENSG00000155660	PDIA4		5	5	0	0	18	18	0	1	13	13	0	1	3	0	5	0	2	0	2	0	2	0	2	0	2	0	2	0	3	0	1	0	1	0	2	0	2	0	2	0
ENSG00000156504	FAM122B		5	5	0	0.138889	9	8	1	0.888889	4	3	1	0.75	4	1	0	0	0	0	0	0	2	0	1	0	1	0	2	1	0	0	0	0	0	0	0	0	1	0	0	0
ENSG00000157184	CPT2		5	4	1	-0.0909091	11	10	1	0.909091	6	6	0	1	0	0	0	0	6	1	0	0	2	0	1	0	1	0	0	0	0	0	6	0	0	0	0	0	0	0	0	0
ENSG00000157538	DSCR3		5	4	1	-0.125	8	7	1	0.875	3	3	0	1	0	0	1	1	0	0	3	0	1	0	0	0	2	0	0	0	0	0	0	0	1	0	0	0	0	0	2	0
ENSG00000157557	ETS2		5	5	0	0	22	22	0	1	17	17	0	1	4	0	0	0	11	0	7	0	0	0	0	0	0	0	4	0	0	0	9	0	4	0	0	0	0	0	0	0
ENSG00000157873	TNFRSF14	TSG	5	4	1	-0.166667	6	5	1	0.833333	1	1	0	1	0	0	0	0	0	0	3	0	0	0	0	0	2	1	0	0	0	0	0	0	0	0	0	0	0	0	1	0
ENSG00000157985	AGAP1		5	4	1	0.0833333	8	6	2	0.75	3	2	1	0.666667	1	1	0	0	0	0	5	0	0	0	0	1	0	0	0	0	0	0	0	0	1	1	0	0	1	0	0	0
ENSG00000158109	TPRG1L		5	4	1	-0.0526316	19	18	1	0.947368	14	14	0	1	3	0	0	0	4	0	4	0	2	1	2	0	3	0	2	0	0	0	4	0	4	0	0	0	1	0	3	0
ENSG00000158717	RNF166		5	5	0	0	17	17	0	1	12	12	0	1	2	0	4	0	0	0	3	0	4	0	4	0	0	0	0	0	2	0	0	0	2	0	5	0	3	0	0	0
ENSG00000159352	PSMD4		5	5	0	#DIV/0!	5	5	0	1	0	0	0	#DIV/0!	1	0	1	0	1	0	1	0	1	0	0	0	0	0	0	0	0	0	0	0	0	0	0	0	0	0	0	0
ENSG00000159403	C1R		5	5	0	0	18	18	0	1	13	13	0	1	6	0	0	0	6	0	6	0	0	0	0	0	0	0	6	0	0	0	6	0	1	0	0	0	0	0	0	0
ENSG00000159596	TMEM69		5	5	0	0	9	9	0	1	4	4	0	1	1	0	2	0	2	0	0	0	1	0	1	0	2	0	0	0	0	0	1	0	0	0	2	0	0	0	1	0
ENSG00000159842	ABR		5	5	0	0	27	27	0	1	22	22	0	1	10	0	0	0	6	0	2	0	0	0	5	0	4	0	8	0	0	0	3	0	0	0	0	0	4	0	7	0
ENSG00000160014	CALM3		5	4	1	-0.0526316	19	18	1	0.947368	14	14	0	1	3	1	3	0	3	0	2	0	2	0	3	0	2	0	2	0	2	0	2	0	2	0	2	0	2	0	2	0
ENSG00000160049	DFFA		5	5	0	0	11	11	0	1	6	6	0	1	3	0	6	0	1	0	0	0	0	0	0	0	1	0	0	0	5	0	0	0	0	0	0	0	0	0	1	0
ENSG00000160055	TMEM234		5	5	0	0	6	6	0	1	1	1	0	1	0	0	6	0	0	0	0	0	0	0	0	0	0	0	0	0	1	0	0	0	0	0	0	0	0	0	0	0
ENSG00000160183	TMPRSS3		5	2	3	-0.5	6	3	3	0.5	1	1	0	1	0	0	0	0	0	0	2	3	0	0	0	0	1	0	0	0	0	0	0	0	0	0	0	0	0	0	1	0
ENSG00000160200	CBS		5	3	2	-0.2	10	8	2	0.8	5	5	0	1	1	0	4	2	0	0	1	0	1	0	1	0	0	0	1	0	1	0	0	0	1	0	1	0	1	0	0	0
ENSG00000160223	ICOSLG		5	1	4	-0.0606061	11	3	8	0.272727	6	2	4	0.333333	0	0	0	0	0	0	0	0	0	0	0	0	3	8	0	0	0	0	0	0	0	0	0	0	0	0	2	4
ENSG00000160299	PCNT		5	3	2	#DIV/0!	5	3	2	0.6	0	0	0	#DIV/0!	0	0	2	1	0	0	0	0	1	1	0	0	0	0	0	0	0	0	0	0	0	0	0	0	0	0	0	0
ENSG00000160325	CACFD1		5	4	1	#DIV/0!	5	4	1	0.8	0	0	0	#DIV/0!	0	0	0	0	0	0	4	0	0	0	0	1	0	0	0	0	0	0	0	0	0	0	0	0	0	0	0	0
ENSG00000161036	LRWD1		5	5	0	0	7	7	0	1	2	2	0	1	1	0	1	0	1	0	0	0	3	0	1	0	0	0	0	0	1	0	0	0	0	0	0	0	0	0	1	0
ENSG00000161682	FAM171A2		5	5	0	0	7	7	0	1	2	2	0	1	0	0	0	0	4	0	0	0	0	0	3	0	0	0	0	0	0	0	1	0	0	0	0	0	1	0	0	0
ENSG00000161813	LARP4		5	5	0	#DIV/0!	5	5	0	1	0	0	0	#DIV/0!	3	0	0	0	0	0	2	0	0	0	0	0	0	0	0	0	0	0	0	0	0	0	0	0	0	0	0	0
ENSG00000161999	JMJD8		5	5	0	0	16	16	0	1	11	11	0	1	3	0	3	0	4	0	0	0	2	0	2	0	2	0	2	0	2	0	3	0	0	0	0	0	2	0	2	0
ENSG00000162104	ADCY9		5	5	0	0	6	6	0	1	1	1	0	1	0	0	0	0	0	0	6	0	0	0	0	0	0	0	0	0	0	0	0	0	1	0	0	0	0	0	0	0
ENSG00000162430	SELENON		5	5	0	0.014881	21	20	1	0.952381	16	15	1	0.9375	5	0	8	0	6	1	0	0	0	0	1	0	0	0	4	0	7	0	4	1	0	0	0	0	0	0	0	0
ENSG00000162783	IER5		5	5	0	0	56	56	0	1	51	51	0	1	10	0	11	0	7	0	6	0	7	0	8	0	7	0	9	0	9	0	7	0	5	0	7	0	8	0	6	0
ENSG00000163166	IWS1		5	5	0	0	21	21	0	1	16	16	0	1	5	0	0	0	0	0	8	0	2	0	2	0	4	0	6	0	0	0	0	0	2	0	1	0	2	0	5	0
ENSG00000163249	CCNYL1		5	4	1	-0.166667	6	5	1	0.833333	1	1	0	1	0	0	0	0	0	0	5	1	0	0	0	0	0	0	0	0	0	0	0	0	1	0	0	0	0	0	0	0
ENSG00000163516	ANKZF1		5	5	0	0	16	16	0	1	11	11	0	1	0	0	5	0	0	0	4	0	2	0	1	0	4	0	0	0	3	0	0	0	2	0	2	0	1	0	3	0
ENSG00000163694	RBM47		5	5	0	0.0241546	23	21	2	0.913043	18	16	2	0.888889	7	1	0	0	0	0	0	0	0	0	9	1	5	0	6	1	0	0	0	0	0	0	0	0	6	1	4	0
ENSG00000163866	SMIM12		5	5	0	0	28	28	0	1	23	23	0	1	3	0	6	0	6	0	3	0	3	0	3	0	4	0	3	0	3	0	3	0	3	0	5	0	3	0	3	0
ENSG00000163975	MELTF		5	4	1	-0.166667	6	5	1	0.833333	1	1	0	1	3	1	0	0	0	0	0	0	0	0	0	0	2	0	1	0	0	0	0	0	0	0	0	0	0	0	0	0
ENSG00000164615	CAMLG		5	5	0	0	28	28	0	1	23	23	0	1	5	0	4	0	4	0	3	0	4	0	4	0	4	0	3	0	4	0	4	0	1	0	4	0	3	0	4	0
ENSG00000164902	PHAX		5	5	0	0	10	10	0	1	5	5	0	1	6	0	0	0	0	0	0	0	0	0	0	0	4	0	3	0	0	0	0	0	0	0	0	0	0	0	2	0
ENSG00000165661	QSOX2		5	4	1	0.00793651	14	11	3	0.785714	9	7	2	0.777778	2	1	4	1	0	0	5	1	0	0	0	0	0	0	2	1	1	1	0	0	4	0	0	0	0	0	0	0
ENSG00000165782	PIP4P1		5	5	0	0	6	6	0	1	1	1	0	1	2	0	1	0	2	0	0	0	0	0	0	0	1	0	0	0	1	0	0	0	0	0	0	0	0	0	0	0
ENSG00000165821	SALL2		5	5	0	0	9	9	0	1	4	4	0	1	0	0	5	0	0	0	0	0	2	0	2	0	0	0	0	0	4	0	0	0	0	0	0	0	0	0	0	0
ENSG00000165943	MOAP1		5	5	0	0	6	6	0	1	1	1	0	1	0	0	0	0	0	0	2	0	0	0	0	0	4	0	0	0	0	0	0	0	1	0	0	0	0	0	0	0
ENSG00000166123	GPT2		5	3	2	-0.0681818	16	12	4	0.75	11	9	2	0.818182	0	0	5	1	0	0	4	1	1	1	2	1	0	0	0	0	4	1	0	0	4	1	0	0	1	0	0	0
ENSG00000166311	SMPD1		5	5	0	0.119048	12	10	2	0.833333	7	5	2	0.714286	0	0	0	0	7	2	1	0	2	0	0	0	0	0	0	0	0	0	4	2	1	0	0	0	0	0	0	0
ENSG00000166340	TPP1		5	0	5	0	10	0	10	0	5	0	5	0	0	3	0	5	0	0	0	1	0	1	0	0	0	0	0	1	0	2	0	1	0	1	0	0	0	0	0	0
ENSG00000167130	DOLPP1		5	5	0	0	12	12	0	1	7	7	0	1	3	0	3	0	0	0	2	0	1	0	3	0	0	0	2	0	2	0	0	0	1	0	0	0	2	0	0	0
ENSG00000167173	C15orf39		5	5	0	0.000717772	86	85	1	0.988372	81	80	1	0.987654	11	1	28	0	0	0	22	0	5	0	0	0	19	0	8	1	25	0	0	0	23	0	3	0	0	0	21	0
ENSG00000167461	RAB8A		5	5	0	0	29	29	0	1	24	24	0	1	4	0	6	0	3	0	5	0	3	0	4	0	4	0	5	0	5	0	0	0	4	0	2	0	4	0	4	0
ENSG00000167536	DHRS13		5	3	2	#DIV/0!	5	3	2	0.6	0	0	0	#DIV/0!	0	0	0	0	0	0	3	1	0	1	0	0	0	0	0	0	0	0	0	0	0	0	0	0	0	0	0	0
ENSG00000167565	SERTAD3		5	3	2	-0.0909091	22	20	2	0.909091	17	17	0	1	7	1	0	0	0	0	2	0	0	1	6	0	5	0	7	0	0	0	0	0	0	0	0	0	5	0	5	0
ENSG00000167670	CHAF1A		5	5	0	0	17	17	0	1	12	12	0	1	3	0	11	0	0	0	0	0	0	0	0	0	3	0	3	0	8	0	0	0	0	0	0	0	0	0	1	0
ENSG00000167747	C19orf48		5	5	0	0	50	50	0	1	45	45	0	1	8	0	9	0	7	0	7	0	6	0	7	0	6	0	7	0	8	0	7	0	4	0	7	0	6	0	6	0
ENSG00000167766	ZNF83		5	5	0	0	7	7	0	1	2	2	0	1	0	0	0	0	0	0	0	0	1	0	3	0	3	0	0	0	0	0	0	0	0	0	0	0	1	0	1	0
ENSG00000167772	ANGPTL4		5	2	3	0.1	15	3	12	0.2	10	1	9	0.1	2	6	0	0	1	6	0	0	0	0	0	0	0	0	0	4	0	0	1	5	0	0	0	0	0	0	0	0
ENSG00000167842	MIS12		5	5	0	0	15	15	0	1	10	10	0	1	3	0	0	0	0	0	4	0	0	0	0	0	8	0	1	0	0	0	0	0	1	0	0	0	0	0	8	0
ENSG00000168397	ATG4B		5	5	0	0	19	19	0	1	14	14	0	1	2	0	2	0	2	0	4	0	2	0	5	0	2	0	2	0	2	0	2	0	3	0	0	0	3	0	2	0
ENSG00000168887	C2orf68		5	5	0	0	10	10	0	1	5	5	0	1	3	0	3	0	0	0	0	0	0	0	3	0	1	0	3	0	0	0	0	0	0	0	0	0	2	0	0	0
ENSG00000169684	CHRNA5		5	5	0	0	10	10	0	1	5	5	0	1	6	0	3	0	0	0	0	0	0	0	1	0	0	0	3	0	1	0	0	0	0	0	0	0	1	0	0	0
ENSG00000169740	ZNF32		5	4	1	-0.0238095	12	10	2	0.833333	7	6	1	0.857143	3	1	3	1	0	0	1	0	0	0	2	0	1	0	2	0	2	1	0	0	0	0	0	0	2	0	0	0
ENSG00000169871	TRIM56		5	7	-2	0.409091	16	8	8	0.5	11	1	10	0.0909091	1	1	0	1	0	0	1	2	2	1	2	2	2	1	0	1	0	0	0	0	0	2	0	2	0	3	1	2
ENSG00000170113	NIPA1		5	5	0	0	11	11	0	1	6	6	0	1	6	0	0	0	0	0	1	0	0	0	0	0	4	0	3	0	0	0	0	0	0	0	0	0	0	0	3	0
ENSG00000170185	USP38		5	5	0	0	10	10	0	1	5	5	0	1	0	0	0	0	0	0	0	0	0	0	0	0	10	0	0	0	0	0	0	0	0	0	0	0	0	0	5	0
ENSG00000171729	TMEM51		5	5	0	0	24	24	0	1	19	19	0	1	9	0	0	0	0	0	8	0	0	0	7	0	0	0	7	0	0	0	0	0	7	0	0	0	5	0	0	0
ENSG00000172315	TP53RK		5	4	1	-0.0344828	29	28	1	0.965517	24	24	0	1	4	0	5	0	4	0	6	1	4	0	1	0	4	0	5	0	5	0	3	0	4	0	2	0	1	0	4	0
ENSG00000172780	RAB43		5	2	3	-0.0865385	13	7	6	0.538462	8	5	3	0.625	0	0	0	0	0	0	5	2	1	0	0	2	1	2	0	0	0	0	0	0	4	1	0	0	0	2	1	0
ENSG00000173334	TRIB1		5	5	0	0	28	28	0	1	23	23	0	1	0	0	8	0	0	0	17	0	0	0	3	0	0	0	0	0	5	0	0	0	15	0	0	0	3	0	0	0
ENSG00000173456	RNF26		5	5	0	0	63	63	0	1	58	58	0	1	9	0	17	0	4	0	12	0	5	0	8	0	8	0	9	0	15	0	4	0	13	0	4	0	6	0	7	0
ENSG00000173486	FKBP2		5	5	0	#DIV/0!	5	5	0	1	0	0	0	#DIV/0!	1	0	1	0	1	0	1	0	0	0	1	0	0	0	0	0	0	0	0	0	0	0	0	0	0	0	0	0
ENSG00000173545	ZNF622		5	4	1	-0.0555556	18	17	1	0.944444	13	13	0	1	4	0	4	1	1	0	3	0	0	0	1	0	4	0	2	0	3	0	1	0	3	0	0	0	0	0	4	0
ENSG00000173914	RBM4B		5	5	0	0	8	8	0	1	3	3	0	1	4	0	0	0	0	0	4	0	0	0	0	0	0	0	0	0	0	0	0	0	3	0	0	0	0	0	0	0
ENSG00000174173	TRMT10C		5	5	0	0	31	31	0	1	26	26	0	1	8	0	0	0	0	0	7	0	5	0	7	0	4	0	8	0	0	0	0	0	5	0	2	0	6	0	5	0
ENSG00000174600	CMKLR1		5	0	5	0	19	0	19	0	14	0	14	0	0	0	0	0	0	0	0	0	0	0	0	0	0	19	0	0	0	0	0	0	0	0	0	0	0	0	0	14
ENSG00000174669	SLC29A2		5	5	0	0	10	10	0	1	5	5	0	1	0	0	4	0	0	0	0	0	3	0	3	0	0	0	0	0	2	0	0	0	0	0	2	0	1	0	0	0
ENSG00000175203	DCTN2		5	0	5	#DIV/0!	5	0	5	0	0	0	0	#DIV/0!	0	1	0	2	0	1	0	1	0	0	0	0	0	0	0	0	0	0	0	0	0	0	0	0	0	0	0	0
ENSG00000176046	NUPR1		5	5	0	#DIV/0!	5	5	0	1	0	0	0	#DIV/0!	1	0	1	0	1	0	1	0	1	0	0	0	0	0	0	0	0	0	0	0	0	0	0	0	0	0	0	0
ENSG00000176170	SPHK1		5	5	0	0	13	13	0	1	8	8	0	1	0	0	0	0	4	0	5	0	4	0	0	0	0	0	0	0	0	0	3	0	5	0	0	0	0	0	0	0
ENSG00000177150	FAM210A		5	5	0	0	9	9	0	1	4	4	0	1	1	0	0	0	0	0	4	0	0	0	0	0	4	0	1	0	0	0	0	0	1	0	0	0	0	0	2	0
ENSG00000177409	SAMD9L		5	4	1	0.0833333	8	6	2	0.75	3	2	1	0.666667	0	0	0	0	0	0	0	0	0	0	0	0	6	2	0	0	0	0	0	0	0	0	0	0	0	0	2	1
ENSG00000177595	PIDD1		5	5	0	#DIV/0!	5	5	0	1	0	0	0	#DIV/0!	0	0	0	0	1	0	1	0	2	0	0	0	1	0	0	0	0	0	0	0	0	0	0	0	0	0	0	0
ENSG00000177706	FAM20C		5	4	1	0	35	28	7	0.8	30	24	6	0.8	9	2	0	0	9	3	10	2	0	0	0	0	0	0	9	2	0	0	8	3	7	1	0	0	0	0	0	0
ENSG00000177946	CENPBD1		5	5	0	0	12	12	0	1	7	7	0	1	0	0	0	0	0	0	9	0	0	0	3	0	0	0	0	0	0	0	0	0	7	0	0	0	0	0	0	0
ENSG00000179051	RCC2		5	6	-1	0.0277778	41	41	0	1	36	35	1	0.972222	8	0	8	0	0	0	6	0	7	0	7	0	5	0	7	0	7	1	0	0	5	0	8	0	4	0	4	0
ENSG00000179134	SAMD4B		5	4	1	0.571429	7	4	3	0.571429	2	0	2	0	1	0	2	3	0	0	0	0	0	0	1	0	0	0	0	0	0	2	0	0	0	0	0	0	0	0	0	0
ENSG00000179715	PCED1B		5	2	3	-0.0865385	13	7	6	0.538462	8	5	3	0.625	4	5	0	0	0	0	0	0	3	1	0	0	0	0	4	3	0	0	0	0	0	0	1	0	0	0	0	0
ENSG00000181938	GINS3		5	4	1	-0.0288462	13	11	2	0.846154	8	7	1	0.875	6	1	5	1	0	0	0	0	0	0	0	0	0	0	3	1	4	0	0	0	0	0	0	0	0	0	0	0
ENSG00000182118	FAM89A		5	4	1	-0.0588235	17	16	1	0.941176	12	12	0	1	4	0	4	1	4	0	0	0	4	0	0	0	0	0	3	0	3	0	2	0	0	0	4	0	0	0	0	0
ENSG00000182162	P2RY8	oncogene, fusion	5	5	0	0.235043	18	7	11	0.388889	13	2	11	0.153846	0	0	0	0	0	0	0	0	0	0	0	0	7	11	0	0	0	0	0	0	0	0	0	0	0	0	2	11
ENSG00000182325	FBXL6		5	4	1	#DIV/0!	5	4	1	0.8	0	0	0	#DIV/0!	1	0	1	1	2	0	0	0	0	0	0	0	0	0	0	0	0	0	0	0	0	0	0	0	0	0	0	0
ENSG00000182831	C16orf72		5	7	-2	0.104396	26	25	1	0.961538	21	18	3	0.857143	5	1	0	0	0	0	7	0	1	0	6	0	6	0	3	1	0	0	0	0	7	0	0	1	2	0	6	1
ENSG00000183258	DDX41		5	5	0	0	11	11	0	1	6	6	0	1	2	0	2	0	2	0	1	0	2	0	1	0	1	0	1	0	1	0	0	0	1	0	1	0	1	0	1	0
ENSG00000183337	BCOR	TSG, fusion	5	5	0	0	14	14	0	1	9	9	0	1	3	0	4	0	0	0	3	0	3	0	1	0	0	0	3	0	4	0	0	0	0	0	2	0	0	0	0	0
ENSG00000183513	COA5		5	4	1	0.0357143	12	9	3	0.75	7	5	2	0.714286	1	0	1	0	1	0	3	2	2	0	0	1	1	0	1	0	0	0	1	0	1	1	1	0	0	1	1	0
ENSG00000184207	PGP		5	5	0	0	24	24	0	1	19	19	0	1	13	0	3	0	2	0	1	0	3	0	1	0	1	0	5	0	3	0	2	0	2	0	3	0	1	0	3	0
ENSG00000184226	PCDH9		5	5	0	0	9	9	0	1	4	4	0	1	9	0	0	0	0	0	0	0	0	0	0	0	0	0	4	0	0	0	0	0	0	0	0	0	0	0	0	0
ENSG00000184661	CDCA2		5	5	0	0	10	10	0	1	5	5	0	1	4	0	0	0	0	0	0	0	3	0	0	0	3	0	3	0	0	0	0	0	0	0	0	0	0	0	2	0
ENSG00000184992	BRI3BP		5	4	1	-0.0909091	11	10	1	0.909091	6	6	0	1	0	1	2	0	0	0	4	0	0	0	1	0	3	0	0	0	1	0	0	0	2	0	0	0	0	0	3	0
ENSG00000185049	NELFA		5	6	-1	0.166667	11	11	0	1	6	5	1	0.833333	1	0	2	0	2	0	2	0	2	0	2	0	0	0	0	0	1	1	1	0	1	0	1	0	1	0	0	0
ENSG00000185324	CDK10		5	5	0	0.0595238	12	11	1	0.916667	7	6	1	0.857143	1	0	2	0	2	1	0	0	3	0	1	0	2	0	0	0	0	0	2	1	0	0	0	0	2	0	2	0
ENSG00000185347	TEDC1		5	5	0	0	10	10	0	1	5	5	0	1	4	0	3	0	0	0	0	0	0	0	3	0	0	0	3	0	2	0	0	0	0	0	0	0	0	0	0	0
ENSG00000185359	HGS		5	5	0	0	6	6	0	1	1	1	0	1	1	0	1	0	0	0	1	0	1	0	1	0	1	0	0	0	0	0	0	0	0	0	1	0	0	0	0	0
ENSG00000185499	MUC1	fusion	5	1	4	0.125	8	1	7	0.125	3	0	3	0	0	0	0	0	0	0	0	0	0	3	1	4	0	0	0	0	0	0	0	0	0	0	0	0	0	3	0	0
ENSG00000185515	BRCC3		5	1	4	-0.107955	16	7	9	0.4375	11	6	5	0.545455	1	4	0	0	0	0	3	1	0	0	0	2	3	2	0	1	0	0	0	0	1	1	0	0	1	1	4	2
ENSG00000185651	UBE2L3		5	4	1	-0.0204082	49	48	1	0.979592	44	44	0	1	7	1	8	0	7	0	7	0	7	0	6	0	6	0	6	0	8	0	6	0	5	0	7	0	6	0	6	0
ENSG00000186193	SAPCD2		5	5	0	0	24	24	0	1	19	19	0	1	9	0	6	0	0	0	5	0	0	0	4	0	0	0	8	0	5	0	0	0	2	0	0	0	4	0	0	0
ENSG00000186318	BACE1		5	0	5	-0.277778	9	2	7	0.222222	4	2	2	0.5	0	0	0	0	1	2	0	1	0	0	1	4	0	0	0	0	0	0	1	1	0	0	0	0	1	1	0	0
ENSG00000186501	TMEM222		5	5	0	0	18	18	0	1	13	13	0	1	2	0	3	0	3	0	2	0	3	0	3	0	2	0	2	0	3	0	2	0	1	0	2	0	3	0	0	0
ENSG00000187736	NHEJ1		5	5	0	0	9	9	0	1	4	4	0	1	3	0	0	0	3	0	3	0	0	0	0	0	0	0	0	0	0	0	3	0	1	0	0	0	0	0	0	0
ENSG00000187741	FANCA	TSG	5	5	0	#DIV/0!	5	5	0	1	0	0	0	#DIV/0!	0	0	2	0	0	0	0	0	0	0	2	0	1	0	0	0	0	0	0	0	0	0	0	0	0	0	0	0
ENSG00000187764	SEMA4D		5	5	0	0	10	10	0	1	5	5	0	1	0	0	0	0	0	0	0	0	0	0	0	0	10	0	0	0	0	0	0	0	0	0	0	0	0	0	5	0
ENSG00000188026	RILPL1		5	5	0	0	8	8	0	1	3	3	0	1	0	0	0	0	4	0	0	0	4	0	0	0	0	0	0	0	0	0	3	0	0	0	0	0	0	0	0	0
ENSG00000188092	GPR89B		5	7	-2	0.442308	13	9	4	0.692308	8	2	6	0.25	1	1	2	1	2	1	1	0	1	0	1	0	1	1	0	1	1	2	1	1	0	1	0	1	0	0	0	0
ENSG00000188234	AGAP4		5	2	3	-0.0714286	7	3	4	0.428571	2	1	1	0.5	0	0	0	0	0	0	1	1	1	1	0	0	1	2	0	0	0	0	0	0	0	0	0	0	0	0	1	1
ENSG00000196151	WDSUB1		5	4	1	-0.166667	6	5	1	0.833333	1	1	0	1	1	1	0	0	0	0	2	0	1	0	0	0	1	0	0	0	0	0	0	0	1	0	0	0	0	0	0	0
ENSG00000196208	GREB1		5	4	1	0.2	10	6	4	0.6	5	2	3	0.4	0	0	0	0	0	0	3	2	0	0	3	2	0	0	0	0	0	0	0	0	1	1	0	0	1	2	0	0
ENSG00000196368	NUDT11		5	5	0	0	7	7	0	1	2	2	0	1	0	0	4	0	3	0	0	0	0	0	0	0	0	0	0	0	2	0	0	0	0	0	0	0	0	0	0	0
ENSG00000196642	RABL6		5	5	0	0	26	26	0	1	21	21	0	1	3	0	8	0	3	0	3	0	3	0	3	0	3	0	3	0	7	0	1	0	2	0	3	0	3	0	2	0
ENSG00000196700	ZNF512B		5	5	0	0	6	6	0	1	1	1	0	1	0	0	4	0	0	0	2	0	0	0	0	0	0	0	0	0	1	0	0	0	0	0	0	0	0	0	0	0
ENSG00000196757	ZNF700		5	4	1	#DIV/0!	5	4	1	0.8	0	0	0	#DIV/0!	0	0	0	0	0	0	0	0	4	1	0	0	0	0	0	0	0	0	0	0	0	0	0	0	0	0	0	0
ENSG00000196781	TLE1		5	5	0	0	21	21	0	1	16	16	0	1	4	0	4	0	3	0	5	0	0	0	5	0	0	0	4	0	1	0	1	0	5	0	0	0	5	0	0	0
ENSG00000197081	IGF2R		5	5	0	0	18	18	0	1	13	13	0	1	0	0	5	0	4	0	5	0	1	0	0	0	3	0	0	0	2	0	2	0	5	0	2	0	0	0	2	0
ENSG00000197457	STMN3		5	5	0	0.0961538	13	11	2	0.846154	8	6	2	0.75	0	0	4	1	0	0	2	1	3	0	2	0	0	0	0	0	3	1	0	0	1	0	0	0	2	1	0	0
ENSG00000198000	NOL8		5	5	0	0	9	9	0	1	4	4	0	1	1	0	0	0	0	0	1	0	2	0	0	0	5	0	0	0	0	0	0	0	1	0	0	0	0	0	3	0
ENSG00000198231	DDX42		5	4	1	-0.0344828	29	28	1	0.965517	24	24	0	1	6	1	0	0	0	0	7	0	4	0	6	0	5	0	6	0	0	0	0	0	7	0	2	0	4	0	5	0
ENSG00000198246	SLC29A3		5	3	2	-0.0196078	17	11	6	0.647059	12	8	4	0.666667	0	0	0	0	0	0	6	4	0	0	5	2	0	0	0	0	0	0	0	0	5	3	0	0	3	1	0	0
ENSG00000198300	PEG3		5	0	5	#DIV/0!	5	0	5	0	0	0	0	#DIV/0!	0	0	0	0	0	0	0	5	0	0	0	0	0	0	0	0	0	0	0	0	0	0	0	0	0	0	0	0
ENSG00000198435	NRARP		5	5	0	0	13	13	0	1	8	8	0	1	0	0	7	0	0	0	0	0	0	0	6	0	0	0	0	0	4	0	0	0	0	0	0	0	4	0	0	0
ENSG00000198585	NUDT16		5	5	0	0	22	22	0	1	17	17	0	1	4	0	4	0	4	0	3	0	0	0	4	0	3	0	1	0	3	0	2	0	3	0	0	0	3	0	5	0
ENSG00000198793	MTOR	oncogene	5	5	0	0	13	13	0	1	8	8	0	1	0	0	6	0	0	0	2	0	2	0	2	0	1	0	0	0	4	0	0	0	2	0	0	0	1	0	1	0
ENSG00000198874	TYW1		5	3	2	0.0384615	13	7	6	0.538462	8	4	4	0.5	2	2	0	0	0	0	2	2	1	0	0	0	2	2	2	2	0	0	0	0	1	1	0	0	0	0	1	1
ENSG00000198925	ATG9A		5	-2	7	-0.133333	20	0	20	0	15	2	13	0.133333	0	6	0	3	0	2	0	5	0	2	0	2	0	0	1	5	1	2	0	1	0	4	0	0	0	0	0	1
ENSG00000204580	DDR1		5	5	0	0	7	7	0	1	2	2	0	1	0	0	0	0	4	0	0	0	0	0	3	0	0	0	0	0	0	0	1	0	0	0	0	0	1	0	0	0
ENSG00000204977	TRIM13		5	5	0	0	15	15	0	1	10	10	0	1	0	0	0	0	4	0	4	0	3	0	0	0	4	0	0	0	0	0	1	0	4	0	0	0	0	0	5	0
ENSG00000205413	SAMD9		5	3	2	#DIV/0!	5	3	2	0.6	0	0	0	#DIV/0!	0	0	0	0	0	0	0	0	0	0	0	0	3	2	0	0	0	0	0	0	0	0	0	0	0	0	0	0
ENSG00000213563	C8orf82		5	3	2	-0.142857	14	12	2	0.857143	9	9	0	1	2	0	2	1	2	0	2	0	0	1	2	0	2	0	2	0	2	0	2	0	1	0	0	0	1	0	1	0
ENSG00000215251	FASTKD5		5	0	5	0	28	0	28	0	23	0	23	0	0	12	0	0	0	0	0	12	0	0	0	0	0	4	0	13	0	0	0	0	0	9	0	0	0	0	0	1
ENSG00000215301	DDX3X	TSG	5	5	0	0	16	16	0	1	11	11	0	1	3	0	3	0	3	0	3	0	0	0	3	0	1	0	3	0	2	0	1	0	1	0	1	0	2	0	1	0
ENSG00000219481	NBPF1		5	3	2	#DIV/0!	5	3	2	0.6	0	0	0	#DIV/0!	0	0	1	2	0	0	0	0	0	0	2	0	0	0	0	0	0	0	0	0	0	0	0	0	0	0	0	0
ENSG00000230513	THAP7-AS1		5	3	2	-0.333333	6	4	2	0.666667	1	1	0	1	0	0	4	2	0	0	0	0	0	0	0	0	0	0	0	0	1	0	0	0	0	0	0	0	0	0	0	0
ENSG00000232838	PET117		5	0	5	0	15	0	15	0	10	0	10	0	0	4	0	6	0	0	0	4	0	0	0	0	0	1	0	4	0	3	0	0	0	3	0	0	0	0	0	0
ENSG00000234072	AC074117.1		5	0	5	-0.0802139	22	6	16	0.272727	17	6	11	0.352941	1	3	1	3	0	0	2	3	0	2	2	3	0	2	1	2	1	3	0	0	2	2	0	1	2	2	0	1
ENSG00000234618	RPSAP9		5	0	5	0	6	0	6	0	1	0	1	0	0	1	0	1	0	1	0	0	0	1	0	2	0	0	0	0	0	0	0	1	0	0	0	0	0	0	0	0
ENSG00000239789	MRPS17		5	0	5	0	19	0	19	0	14	0	14	0	0	2	0	3	0	3	0	3	0	3	0	3	0	2	0	2	0	2	0	1	0	2	0	3	0	2	0	2
ENSG00000242258	LINC00996		5	1	4	#DIV/0!	5	1	4	0.2	0	0	0	#DIV/0!	0	0	0	0	0	0	0	0	0	0	0	0	1	4	0	0	0	0	0	0	0	0	0	0	0	0	0	0
ENSG00000242802	AP5Z1		5	5	0	0	7	7	0	1	2	2	0	1	0	0	0	0	0	0	1	0	3	0	2	0	1	0	0	0	0	0	0	0	2	0	0	0	0	0	0	0
ENSG00000244694	PTCHD4		5	1	4	0.111111	9	1	8	0.111111	4	0	4	0	0	0	0	0	0	0	1	8	0	0	0	0	0	0	0	0	0	0	0	0	0	4	0	0	0	0	0	0
ENSG00000245060	LINC00847		5	3	2	0.0714286	7	4	3	0.571429	2	1	1	0.5	0	0	0	0	0	0	0	0	0	0	1	0	3	3	0	0	0	0	0	0	0	0	0	0	0	0	1	1
ENSG00000249773	AC092647.5		5	5	0	0	12	12	0	1	7	7	0	1	1	0	3	0	2	0	1	0	2	0	2	0	1	0	1	0	2	0	1	0	0	0	0	0	2	0	1	0
ENSG00000253719	ATXN7L3B		5	5	0	0	54	54	0	1	49	49	0	1	0	0	16	0	0	0	12	0	0	0	14	0	12	0	0	0	15	0	0	0	9	0	0	0	14	0	11	0
ENSG00000254858	MPV17L2		5	7	-2	0.123188	23	22	1	0.956522	18	15	3	0.833333	5	0	3	1	4	0	2	0	4	0	4	0	0	0	4	1	4	1	3	0	3	1	0	0	1	0	0	0
ENSG00000255737	AGAP2-AS1		5	5	0	0	28	28	0	1	23	23	0	1	11	0	0	0	9	0	0	0	0	0	8	0	0	0	10	0	0	0	7	0	0	0	0	0	6	0	0	0
ENSG00000256235	SMIM3		5	4	1	-0.0333333	20	18	2	0.9	15	14	1	0.933333	0	0	0	0	4	1	4	0	5	1	0	0	5	0	0	0	0	0	4	1	3	0	2	0	0	0	5	0
ENSG00000256338	RPL41P2		5	5	0	0	17	17	0	1	12	12	0	1	3	0	3	0	3	0	2	0	2	0	2	0	2	0	2	0	2	0	2	0	0	0	2	0	2	0	2	0
ENSG00000256340	ABCC6P1		5	2	3	#DIV/0!	5	2	3	0.4	0	0	0	#DIV/0!	0	0	0	0	0	0	2	3	0	0	0	0	0	0	0	0	0	0	0	0	0	0	0	0	0	0	0	0
ENSG00000261236	BOP1		5	0	5	-0.416667	12	7	5	0.583333	7	7	0	1	1	1	2	1	1	1	1	1	1	0	1	1	0	0	1	0	1	0	1	0	1	0	1	0	1	0	1	0
ENSG00000266340	AC138207.7		5	0	5	0	10	0	10	0	5	0	5	0	0	3	0	0	0	2	0	0	0	3	0	2	0	0	0	2	0	0	0	0	0	0	0	2	0	1	0	0
ENSG00000272047	GTF2H5		5	5	0	0	19	19	0	1	14	14	0	1	3	0	3	0	4	0	2	0	3	0	2	0	2	0	2	0	3	0	2	0	0	0	3	0	2	0	2	0
ENSG00000274049	INO80B-WBP1		5	3	2	0.428571	7	3	4	0.428571	2	0	2	0	2	2	1	2	0	0	0	0	0	0	0	0	0	0	0	1	0	1	0	0	0	0	0	0	0	0	0	0
ENSG00000276805	AL133216.2		5	0	5	-0.833333	6	1	5	0.166667	1	1	0	1	0	0	0	0	0	0	0	0	1	2	0	1	0	2	0	0	0	0	0	0	0	0	1	0	0	0	0	0
ENSG00000277117	FP565260.3		5	0	5	0	11	0	11	0	6	0	6	0	0	0	0	0	0	0	0	0	0	0	0	0	0	11	0	0	0	0	0	0	0	0	0	0	0	0	0	6
ENSG00000280537	AC068946.1		5	0	5	0	9	0	9	0	4	0	4	0	0	3	0	0	0	3	0	3	0	0	0	0	0	0	0	0	0	0	0	3	0	1	0	0	0	0	0	0
ENSG00000280789	PAGR1		5	0	5	0	20	0	20	0	15	0	15	0	0	4	0	5	0	3	0	2	0	3	0	2	0	1	0	3	0	4	0	2	0	1	0	2	0	2	0	1
ENSG00000281344	HELLPAR		5	0	5	0	12	0	12	0	7	0	7	0	0	0	0	0	0	0	0	1	0	7	0	0	0	4	0	0	0	0	0	0	0	1	0	1	0	0	0	5
ENSG00000136997	MYC	oncogene, fusion	4	4	0	0	53	53	0	1	49	49	0	1	8	0	8	0	8	0	7	0	8	0	7	0	7	0	8	0	9	0	7	0	6	0	7	0	6	0	6	0
ENSG00000054118	THRAP3	fusion	4	4	0	0	12	12	0	1	8	8	0	1	3	0	2	0	1	0	1	0	1	0	1	0	3	0	3	0	0	0	0	0	1	0	1	0	0	0	3	0
ENSG00000100129	EIF3L		4	4	0	0	10	10	0	1	6	6	0	1	2	0	3	0	2	0	0	0	2	0	1	0	0	0	2	0	3	0	0	0	0	0	1	0	0	0	0	0
ENSG00000002919	SNX11		4	4	0	0	5	5	0	1	1	1	0	1	1	0	1	0	0	0	0	0	1	0	2	0	0	0	0	0	0	0	0	0	0	0	0	0	0	0	1	0
ENSG00000003249	DBNDD1		4	4	0	0	27	27	0	1	23	23	0	1	8	0	8	0	0	0	5	0	0	0	6	0	0	0	7	0	7	0	0	0	4	0	0	0	5	0	0	0
ENSG00000003402	CFLAR		4	3	1	-0.111111	9	8	1	0.888889	5	5	0	1	2	0	0	0	0	0	2	1	0	0	0	0	4	0	2	0	0	0	0	0	1	0	0	0	0	0	2	0
ENSG00000005007	UPF1		4	4	0	0.000947643	67	66	1	0.985075	63	62	1	0.984127	9	0	11	1	10	0	8	0	9	0	10	0	9	0	9	0	10	1	8	0	8	0	8	0	10	0	9	0
ENSG00000006327	TNFRSF12A		4	4	0	#DIV/0!	4	4	0	1	0	0	0	#DIV/0!	1	0	1	0	1	0	0	0	1	0	0	0	0	0	0	0	0	0	0	0	0	0	0	0	0	0	0	0
ENSG00000006453	BAIAP2L1		4	4	0	0.0416667	16	14	2	0.875	12	10	2	0.833333	5	1	1	1	1	0	1	0	1	0	4	0	1	0	3	1	1	1	1	0	1	0	1	0	2	0	1	0
ENSG00000006744	ELAC2		4	3	1	-0.0125	20	16	4	0.8	16	13	3	0.8125	3	1	3	1	2	1	3	1	2	0	2	0	1	0	3	1	3	1	2	1	2	0	0	0	1	0	2	0
ENSG00000007376	RPUSD1		4	3	1	-0.0263158	38	37	1	0.973684	34	34	0	1	7	0	7	0	5	1	7	0	0	0	6	0	5	0	7	0	8	0	5	0	5	0	0	0	4	0	5	0
ENSG00000007923	DNAJC11		4	5	-1	0.047619	25	25	0	1	21	20	1	0.952381	3	0	5	0	3	0	2	0	5	0	4	0	3	0	3	0	4	1	1	0	1	0	5	0	3	0	3	0
ENSG00000008853	RHOBTB2		4	3	1	#DIV/0!	4	3	1	0.75	0	0	0	#DIV/0!	0	0	0	0	0	0	0	0	0	0	0	0	3	1	0	0	0	0	0	0	0	0	0	0	0	0	0	0
ENSG00000010361	FUZ		4	4	0	0.333333	6	5	1	0.833333	2	1	1	0.5	2	1	2	0	0	0	0	0	0	0	1	0	0	0	0	0	1	1	0	0	0	0	0	0	0	0	0	0
ENSG00000010818	HIVEP2		4	2	2	#DIV/0!	4	2	2	0.5	0	0	0	#DIV/0!	0	0	0	0	0	0	0	0	0	0	0	0	2	2	0	0	0	0	0	0	0	0	0	0	0	0	0	0
ENSG00000011275	RNF216		4	2	2	#DIV/0!	4	2	2	0.5	0	0	0	#DIV/0!	1	1	0	0	0	0	1	0	0	0	0	1	0	0	0	0	0	0	0	0	0	0	0	0	0	0	0	0
ENSG00000012963	UBR7		4	5	-1	0.375	8	7	1	0.875	4	2	2	0.5	4	0	0	1	0	0	0	0	0	0	2	0	1	0	0	0	1	2	0	0	0	0	0	0	1	0	0	0
ENSG00000013288	MAN2B2		4	1	3	-0.375	8	5	3	0.625	4	4	0	1	0	0	0	0	0	0	2	1	0	0	0	0	3	2	0	0	0	0	0	0	2	0	0	0	0	0	2	0
ENSG00000013374	NUB1		4	2	2	-0.222222	9	7	2	0.777778	5	5	0	1	1	1	1	1	1	0	1	0	1	0	1	0	1	0	1	0	0	0	0	0	1	0	1	0	1	0	1	0
ENSG00000022567	SLC45A4		4	0	4	-0.126984	18	8	10	0.444444	14	8	6	0.571429	8	10	0	0	0	0	0	0	0	0	0	0	0	0	8	6	0	0	0	0	0	0	0	0	0	0	0	0
ENSG00000024422	EHD2		4	1	3	-0.134921	18	13	5	0.722222	14	12	2	0.857143	4	1	0	0	5	2	0	0	1	0	3	2	0	0	5	0	0	0	4	1	0	0	1	0	2	1	0	0
ENSG00000031081	ARHGAP31		4	1	3	-0.0666667	9	3	6	0.333333	5	2	3	0.4	0	0	0	0	0	0	0	0	0	0	0	0	3	6	0	0	0	0	0	0	0	0	0	0	0	0	2	3
ENSG00000033011	ALG1		4	1	3	-0.233333	10	6	4	0.6	6	5	1	0.833333	1	0	1	1	1	1	1	1	0	0	1	0	1	1	1	0	1	0	1	1	1	0	0	0	1	0	0	0
ENSG00000034053	APBA2		4	2	2	-0.4	5	3	2	0.6	1	1	0	1	1	1	2	1	0	0	0	0	0	0	0	0	0	0	0	0	1	0	0	0	0	0	0	0	0	0	0	0
ENSG00000038382	TRIO		4	4	0	0	13	13	0	1	9	9	0	1	5	0	0	0	0	0	0	0	0	0	0	0	8	0	0	0	0	0	0	0	0	0	0	0	0	0	9	0
ENSG00000044574	HSPA5		4	4	0	0	27	27	0	1	23	23	0	1	4	0	5	0	4	0	3	0	4	0	4	0	3	0	3	0	5	0	3	0	3	0	3	0	3	0	3	0
ENSG00000048471	SNX29	fusion	4	3	1	0.0555556	18	10	8	0.555556	14	7	7	0.5	0	0	0	0	0	0	0	0	0	0	0	0	10	8	0	0	0	0	0	0	0	0	0	0	0	0	7	7
ENSG00000048649	RSF1		4	4	0	0.380952	7	5	2	0.714286	3	1	2	0.333333	0	0	0	0	0	0	1	2	0	0	0	0	4	0	0	0	0	0	0	0	1	2	0	0	0	0	0	0
ENSG00000053371	AKR7A2		4	0	4	0	6	0	6	0	2	0	2	0	0	1	0	2	0	2	0	1	0	0	0	0	0	0	0	0	0	1	0	0	0	1	0	0	0	0	0	0
ENSG00000055483	USP36		4	5	-1	0.1	14	14	0	1	10	9	1	0.9	4	0	6	0	0	0	2	0	0	0	0	0	2	0	2	0	5	1	0	0	2	0	0	0	0	0	0	0
ENSG00000055917	PUM2		4	4	0	0	8	8	0	1	4	4	0	1	2	0	1	0	0	0	1	0	1	0	2	0	1	0	1	0	0	0	0	0	1	0	0	0	1	0	1	0
ENSG00000059145	UNKL		4	3	1	-0.142857	7	6	1	0.857143	3	3	0	1	5	0	0	0	0	0	0	0	1	1	0	0	0	0	2	0	0	0	0	0	0	0	1	0	0	0	0	0
ENSG00000060688	SNRNP40		4	2	2	-0.2	10	8	2	0.8	6	6	0	1	1	0	1	1	2	1	1	0	1	0	1	0	1	0	1	0	1	0	0	0	1	0	2	0	0	0	1	0
ENSG00000060982	BCAT1		4	3	1	#DIV/0!	4	3	1	0.75	0	0	0	#DIV/0!	0	0	0	0	0	0	1	1	1	0	0	0	1	0	0	0	0	0	0	0	0	0	0	0	0	0	0	0
ENSG00000062582	MRPS24		4	0	4	0	7	0	7	0	3	0	3	0	0	1	0	1	0	1	0	1	0	1	0	1	0	1	0	0	0	1	0	0	0	0	0	1	0	0	0	1
ENSG00000065923	SLC9A7		4	1	3	-0.166667	6	2	4	0.333333	2	1	1	0.5	0	0	0	0	0	0	0	0	0	0	1	1	1	3	0	0	0	0	0	0	0	0	0	0	0	0	1	1
ENSG00000066044	ELAVL1		4	4	0	0	10	10	0	1	6	6	0	1	2	0	2	0	2	0	1	0	1	0	2	0	0	0	1	0	2	0	0	0	1	0	1	0	1	0	0	0
ENSG00000067082	KLF6	TSG	4	4	0	0	13	13	0	1	9	9	0	1	1	0	0	0	1	0	6	0	0	0	0	0	5	0	1	0	0	0	0	0	2	0	0	0	0	0	6	0
ENSG00000068323	TFE3	oncogene, fusion	4	5	-1	0.25	8	8	0	1	4	3	1	0.75	2	0	2	0	1	0	1	0	0	0	1	0	1	0	1	0	0	1	1	0	1	0	0	0	0	0	0	0
ENSG00000070614	NDST1		4	3	1	-0.0416667	12	10	2	0.833333	8	7	1	0.875	3	0	2	1	2	1	2	0	0	0	0	0	1	0	1	0	0	1	2	0	2	0	0	0	0	0	2	0
ENSG00000070770	CSNK2A2		4	0	4	-0.375	8	3	5	0.375	4	3	1	0.75	2	3	0	1	0	1	1	0	0	0	0	0	0	0	1	0	0	0	0	0	0	0	0	0	1	1	1	0
ENSG00000071051	NCK2		4	4	0	0	23	23	0	1	19	19	0	1	5	0	5	0	2	0	3	0	2	0	4	0	2	0	2	0	3	0	3	0	2	0	3	0	4	0	2	0
ENSG00000071082	RPL31		4	4	0	0	11	11	0	1	7	7	0	1	1	0	2	0	1	0	1	0	3	0	1	0	2	0	1	0	1	0	1	0	0	0	2	0	1	0	1	0
ENSG00000071564	TCF3	oncogene, TSG, fusion	4	2	2	-0.081448	17	13	4	0.764706	13	11	2	0.846154	1	1	2	2	4	1	1	0	2	0	2	0	1	0	1	0	2	0	3	1	1	0	2	1	1	0	1	0
ENSG00000071967	CYBRD1		4	3	1	-0.166667	6	5	1	0.833333	2	2	0	1	2	1	0	0	2	0	0	0	0	0	0	0	1	0	0	0	0	0	0	0	0	0	0	0	0	0	2	0
ENSG00000072274	TFRC	fusion	4	4	0	0	13	13	0	1	9	9	0	1	3	0	1	0	0	0	2	0	3	0	2	0	2	0	3	0	0	0	0	0	2	0	0	0	2	0	2	0
ENSG00000072422	RHOBTB1		4	4	0	0	5	5	0	1	1	1	0	1	0	0	0	0	0	0	5	0	0	0	0	0	0	0	0	0	0	0	0	0	1	0	0	0	0	0	0	0
ENSG00000072858	SIDT1		4	3	1	0.166667	6	4	2	0.666667	2	1	1	0.5	0	0	0	0	0	0	0	0	0	0	0	0	4	2	0	0	0	0	0	0	0	0	0	0	0	0	1	1
ENSG00000072958	AP1M1		4	4	0	0	7	7	0	1	3	3	0	1	2	0	3	0	0	0	1	0	0	0	1	0	0	0	1	0	1	0	0	0	0	0	0	0	1	0	0	0
ENSG00000073849	ST6GAL1		4	2	2	-0.125	16	14	2	0.875	12	12	0	1	0	0	0	0	0	0	6	1	2	0	0	0	6	1	0	0	0	0	0	0	4	0	2	0	0	0	6	0
ENSG00000074755	ZZEF1		4	4	0	#DIV/0!	4	4	0	1	0	0	0	#DIV/0!	1	0	0	0	0	0	2	0	0	0	1	0	0	0	0	0	0	0	0	0	0	0	0	0	0	0	0	0
ENSG00000075413	MARK3		4	4	0	0	23	23	0	1	19	19	0	1	5	0	0	0	3	0	4	0	2	0	5	0	4	0	5	0	0	0	2	0	3	0	3	0	4	0	2	0
ENSG00000075539	FRYL		4	3	1	#DIV/0!	4	3	1	0.75	0	0	0	#DIV/0!	0	0	0	0	0	0	0	0	0	0	0	0	3	1	0	0	0	0	0	0	0	0	0	0	0	0	0	0
ENSG00000076554	TPD52		4	0	4	#DIV/0!	4	0	4	0	0	0	0	#DIV/0!	0	1	0	0	0	0	0	0	0	0	0	2	0	1	0	0	0	0	0	0	0	0	0	0	0	0	0	0
ENSG00000079332	SAR1A		4	4	0	0	10	10	0	1	6	6	0	1	3	0	1	0	0	0	3	0	1	0	1	0	1	0	3	0	1	0	0	0	2	0	0	0	0	0	0	0
ENSG00000081692	JMJD4		4	4	0	0	13	13	0	1	9	9	0	1	1	0	5	0	1	0	3	0	2	0	0	0	1	0	1	0	5	0	0	0	3	0	0	0	0	0	0	0
ENSG00000083642	PDS5B		4	4	0	0	6	6	0	1	2	2	0	1	0	0	0	0	0	0	3	0	0	0	0	0	3	0	0	0	0	0	0	0	0	0	0	0	0	0	2	0
ENSG00000083812	ZNF324		4	3	1	-0.1	10	9	1	0.9	6	6	0	1	0	0	9	1	0	0	0	0	0	0	0	0	0	0	0	0	6	0	0	0	0	0	0	0	0	0	0	0
ENSG00000084090	STARD7		4	4	0	0	25	25	0	1	21	21	0	1	3	0	5	0	3	0	3	0	4	0	4	0	3	0	2	0	4	0	1	0	3	0	4	0	4	0	3	0
ENSG00000084463	WBP11		4	3	1	-0.166667	6	5	1	0.833333	2	2	0	1	1	0	1	1	0	0	0	0	1	0	1	0	1	0	0	0	0	0	0	0	0	0	0	0	1	0	1	0
ENSG00000084674	APOB		4	3	1	-0.0254902	34	32	2	0.941176	30	29	1	0.966667	0	0	0	0	0	0	32	2	0	0	0	0	0	0	0	0	0	0	0	0	29	1	0	0	0	0	0	0
ENSG00000085872	CHERP		4	0	4	0	22	0	22	0	18	0	18	0	0	2	0	5	0	3	0	2	0	3	0	4	0	3	0	2	0	4	0	4	0	2	0	1	0	3	0	2
ENSG00000088205	DDX18		4	4	0	0	5	5	0	1	1	1	0	1	1	0	1	0	0	0	1	0	1	0	1	0	0	0	0	0	0	0	0	0	1	0	0	0	0	0	0	0
ENSG00000088356	PDRG1		4	4	0	0	38	38	0	1	34	34	0	1	7	0	8	0	6	0	3	0	5	0	5	0	4	0	5	0	7	0	6	0	3	0	3	0	6	0	4	0
ENSG00000089486	CDIP1		4	3	1	0.0333333	10	7	3	0.7	6	4	2	0.666667	0	0	2	1	3	1	2	1	0	0	0	0	0	0	0	0	2	0	2	1	0	1	0	0	0	0	0	0
ENSG00000089916	GPATCH2L		4	4	0	0	10	10	0	1	6	6	0	1	0	0	0	0	0	0	0	0	0	0	0	0	10	0	0	0	0	0	0	0	0	0	0	0	0	0	6	0
ENSG00000090470	PDCD7		4	4	0	0	11	11	0	1	7	7	0	1	0	0	4	0	0	0	3	0	0	0	2	0	2	0	0	0	3	0	0	0	0	0	0	0	2	0	2	0
ENSG00000090487	SPG21		4	4	0	0	12	12	0	1	8	8	0	1	2	0	3	0	2	0	1	0	2	0	1	0	1	0	1	0	1	0	1	0	1	0	2	0	1	0	1	0
ENSG00000090924	PLEKHG2		4	4	0	0	7	7	0	1	3	3	0	1	4	0	0	0	0	0	0	0	0	0	0	0	3	0	2	0	0	0	0	0	0	0	0	0	0	0	1	0
ENSG00000091651	ORC6		4	4	0	0	9	9	0	1	5	5	0	1	1	0	1	0	0	0	1	0	3	0	0	0	3	0	1	0	1	0	0	0	0	0	1	0	0	0	2	0
ENSG00000092201	SUPT16H		4	4	0	0	9	9	0	1	5	5	0	1	2	0	1	0	1	0	1	0	2	0	1	0	1	0	1	0	1	0	0	0	1	0	0	0	1	0	1	0
ENSG00000092871	RFFL		4	3	1	#DIV/0!	4	3	1	0.75	0	0	0	#DIV/0!	1	1	0	0	0	0	0	0	0	0	0	0	2	0	0	0	0	0	0	0	0	0	0	0	0	0	0	0
ENSG00000095739	BAMBI		4	4	0	0	23	23	0	1	19	19	0	1	7	0	0	0	0	0	8	0	0	0	8	0	0	0	7	0	0	0	0	0	5	0	0	0	7	0	0	0
ENSG00000099204	ABLIM1		4	3	1	-0.125	8	7	1	0.875	4	4	0	1	2	1	0	0	0	0	3	0	0	0	0	0	2	0	2	0	0	0	0	0	2	0	0	0	0	0	0	0
ENSG00000099246	RAB18		4	4	0	0	6	6	0	1	2	2	0	1	1	0	0	0	1	0	1	0	0	0	1	0	2	0	0	0	0	0	0	0	0	0	0	0	0	0	2	0
ENSG00000099814	CEP170B		4	5	-1	0.166667	12	11	1	0.916667	8	6	2	0.75	0	1	0	0	9	0	1	0	0	0	1	0	0	0	0	1	0	0	6	1	0	0	0	0	0	0	0	0
ENSG00000099821	POLRMT		4	4	0	0	11	11	0	1	7	7	0	1	3	0	4	0	0	0	2	0	1	0	0	0	1	0	2	0	3	0	0	0	1	0	0	0	0	0	1	0
ENSG00000099860	GADD45B		4	4	0	0	25	25	0	1	21	21	0	1	8	0	0	0	7	0	0	0	0	0	6	0	4	0	8	0	0	0	4	0	0	0	0	0	4	0	5	0
ENSG00000099901	RANBP1		4	4	0	0	5	5	0	1	1	1	0	1	1	0	1	0	1	0	1	0	0	0	1	0	0	0	0	0	1	0	0	0	0	0	0	0	0	0	0	0
ENSG00000099949	LZTR1	TSG	4	0	4	0	8	0	8	0	4	0	4	0	0	0	0	6	0	0	0	0	0	2	0	0	0	0	0	0	0	4	0	0	0	0	0	0	0	0	0	0
ENSG00000100034	PPM1F		4	3	1	-0.125	8	7	1	0.875	4	4	0	1	0	0	5	1	0	0	0	0	2	0	0	0	0	0	0	0	3	0	0	0	0	0	1	0	0	0	0	0
ENSG00000100284	TOM1		4	4	0	0	16	16	0	1	12	12	0	1	0	0	4	0	4	0	3	0	3	0	0	0	2	0	0	0	3	0	2	0	2	0	2	0	0	0	3	0
ENSG00000100320	RBFOX2		4	3	1	0.166667	6	4	2	0.666667	2	1	1	0.5	0	0	2	1	2	1	0	0	0	0	0	0	0	0	0	0	1	0	0	0	0	1	0	0	0	0	0	0
ENSG00000100379	KCTD17		4	2	2	-0.25	8	6	2	0.75	4	4	0	1	2	1	2	1	0	0	0	0	0	0	2	0	0	0	2	0	2	0	0	0	0	0	0	0	0	0	0	0
ENSG00000100599	RIN3		4	3	1	-0.042735	13	11	2	0.846154	9	8	1	0.888889	4	1	0	0	0	0	4	1	0	0	0	0	3	0	4	1	0	0	0	0	0	0	0	0	0	0	4	0
ENSG00000100744	GSKIP		4	4	0	0	8	8	0	1	4	4	0	1	1	0	0	0	0	0	2	0	0	0	3	0	2	0	1	0	0	0	0	0	0	0	0	0	2	0	1	0
ENSG00000100764	PSMC1		4	0	4	#DIV/0!	4	0	4	0	0	0	0	#DIV/0!	0	1	0	1	0	0	0	0	0	0	0	1	0	1	0	0	0	0	0	0	0	0	0	0	0	0	0	0
ENSG00000100865	CINP		4	4	0	0	8	8	0	1	4	4	0	1	1	0	2	0	1	0	1	0	1	0	1	0	1	0	0	0	1	0	0	0	0	0	1	0	1	0	1	0
ENSG00000100949	RABGGTA		4	4	0	0.2	10	7	3	0.7	6	3	3	0.5	1	1	1	1	1	1	1	0	1	0	1	0	1	0	1	1	1	1	0	0	0	1	0	0	0	0	1	0
ENSG00000101160	CTSZ		4	3	1	-0.0396825	18	16	2	0.888889	14	13	1	0.928571	6	0	0	0	3	1	0	0	5	1	0	0	2	0	4	0	0	0	2	0	0	0	5	1	0	0	2	0
ENSG00000101181	MTG2		4	4	0	0	9	9	0	1	5	5	0	1	0	0	2	0	3	0	1	0	0	0	1	0	2	0	0	0	1	0	1	0	0	0	0	0	1	0	2	0
ENSG00000101350	KIF3B		4	4	0	0	25	25	0	1	21	21	0	1	7	0	0	0	0	0	6	0	0	0	7	0	5	0	8	0	0	0	0	0	2	0	0	0	7	0	4	0
ENSG00000101474	APMAP		4	4	0	0	10	10	0	1	6	6	0	1	2	0	2	0	1	0	1	0	2	0	2	0	0	0	2	0	2	0	1	0	0	0	0	0	1	0	0	0
ENSG00000102393	GLA		4	4	0	0	9	9	0	1	5	5	0	1	1	0	1	0	2	0	1	0	2	0	1	0	1	0	1	0	0	0	2	0	0	0	2	0	0	0	0	0
ENSG00000102921	N4BP1		4	4	0	0	8	8	0	1	4	4	0	1	0	0	0	0	0	0	1	0	0	0	0	0	7	0	0	0	0	0	0	0	1	0	0	0	0	0	3	0
ENSG00000102931	ARL2BP		4	4	0	0	14	14	0	1	10	10	0	1	3	0	3	0	1	0	2	0	4	0	0	0	1	0	2	0	1	0	1	0	2	0	2	0	0	0	2	0
ENSG00000103037	SETD6		4	4	0	0	8	8	0	1	4	4	0	1	0	0	4	0	0	0	4	0	0	0	0	0	0	0	0	0	4	0	0	0	0	0	0	0	0	0	0	0
ENSG00000103150	MLYCD		4	0	4	0	7	0	7	0	3	0	3	0	0	0	0	0	0	0	0	3	0	0	0	4	0	0	0	0	0	0	0	0	0	2	0	0	0	1	0	0
ENSG00000103260	METRN		4	2	2	-0.125	12	9	3	0.75	8	7	1	0.875	2	0	1	1	2	1	1	0	0	1	2	0	1	0	2	0	2	0	1	0	0	0	0	1	1	0	1	0
ENSG00000103356	EARS2		4	4	0	0	21	21	0	1	17	17	0	1	6	0	7	0	0	0	6	0	0	0	0	0	2	0	7	0	6	0	0	0	4	0	0	0	0	0	0	0
ENSG00000103495	MAZ		4	4	0	0	19	19	0	1	15	15	0	1	4	0	3	0	2	0	1	0	3	0	2	0	4	0	3	0	3	0	2	0	1	0	1	0	2	0	3	0
ENSG00000103550	KNOP1		4	4	0	0	22	22	0	1	18	18	0	1	5	0	8	0	0	0	4	0	0	0	0	0	5	0	5	0	6	0	0	0	5	0	0	0	0	0	2	0
ENSG00000103932	RPAP1		4	4	0	0	12	12	0	1	8	8	0	1	0	0	3	0	0	0	4	0	1	0	0	0	4	0	0	0	0	0	0	0	3	0	1	0	0	0	4	0
ENSG00000104047	DTWD1		4	0	4	#DIV/0!	4	0	4	0	0	0	0	#DIV/0!	0	1	0	0	0	0	0	0	0	2	0	1	0	0	0	0	0	0	0	0	0	0	0	0	0	0	0	0
ENSG00000104142	VPS18		4	4	0	0	10	10	0	1	6	6	0	1	3	0	6	0	0	0	1	0	0	0	0	0	0	0	3	0	2	0	0	0	1	0	0	0	0	0	0	0
ENSG00000104221	BRF2		4	4	0	0	8	8	0	1	4	4	0	1	0	0	6	0	1	0	0	0	1	0	0	0	0	0	0	0	4	0	0	0	0	0	0	0	0	0	0	0
ENSG00000104312	RIPK2		4	4	0	0	20	20	0	1	16	16	0	1	2	0	0	0	4	0	4	0	4	0	3	0	3	0	2	0	0	0	3	0	0	0	5	0	4	0	2	0
ENSG00000104472	CHRAC1		4	4	0	0	10	10	0	1	6	6	0	1	2	0	2	0	0	0	2	0	0	0	2	0	2	0	3	0	1	0	0	0	1	0	0	0	0	0	1	0
ENSG00000104731	KLHDC4		4	4	0	0	5	5	0	1	1	1	0	1	0	0	2	0	0	0	0	0	0	0	2	0	1	0	0	0	1	0	0	0	0	0	0	0	0	0	0	0
ENSG00000105173	CCNE1	oncogene	4	5	-1	0.111111	13	13	0	1	9	8	1	0.888889	2	0	2	0	0	0	3	0	1	0	2	0	3	0	3	0	0	1	0	0	3	0	0	0	0	0	2	0
ENSG00000105186	ANKRD27		4	4	0	0	14	14	0	1	10	10	0	1	4	0	1	0	0	0	0	0	3	0	3	0	3	0	3	0	0	0	0	0	0	0	1	0	4	0	2	0
ENSG00000105254	TBCB		4	4	0	0	6	6	0	1	2	2	0	1	1	0	1	0	1	0	1	0	1	0	1	0	0	0	0	0	0	0	1	0	0	0	1	0	0	0	0	0
ENSG00000105298	CACTIN		4	4	0	0	6	6	0	1	2	2	0	1	1	0	1	0	0	0	0	0	0	0	0	0	4	0	0	0	0	0	0	0	0	0	0	0	0	0	2	0
ENSG00000105327	BBC3		4	4	0	0	34	34	0	1	30	30	0	1	0	0	6	0	5	0	6	0	6	0	6	0	5	0	0	0	6	0	5	0	4	0	6	0	4	0	5	0
ENSG00000105355	PLIN3		4	7	-3	0.270833	16	15	1	0.9375	12	8	4	0.666667	2	0	3	0	2	0	2	1	2	0	2	0	2	0	2	1	0	0	1	1	1	1	2	0	1	1	1	0
ENSG00000105662	CRTC1	oncogene, fusion	4	4	0	#DIV/0!	4	4	0	1	0	0	0	#DIV/0!	0	0	3	0	0	0	1	0	0	0	0	0	0	0	0	0	0	0	0	0	0	0	0	0	0	0	0	0
ENSG00000105856	HBP1		4	4	0	0	6	6	0	1	2	2	0	1	1	0	0	0	1	0	1	0	2	0	1	0	0	0	0	0	0	0	1	0	0	0	0	0	1	0	0	0
ENSG00000106049	HIBADH		4	4	0	0	19	19	0	1	15	15	0	1	3	0	3	0	3	0	3	0	2	0	3	0	2	0	3	0	1	0	3	0	3	0	0	0	3	0	2	0
ENSG00000106077	ABHD11		4	4	0	0	8	8	0	1	4	4	0	1	0	0	3	0	3	0	0	0	0	0	2	0	0	0	0	0	1	0	0	0	0	0	0	0	3	0	0	0
ENSG00000106993	CDC37L1		4	4	0	0	6	6	0	1	2	2	0	1	0	0	0	0	0	0	2	0	0	0	2	0	2	0	0	0	0	0	0	0	1	0	0	0	0	0	1	0
ENSG00000107338	SHB		4	0	4	-0.0242424	15	1	14	0.0666667	11	1	10	0.0909091	0	4	0	2	0	0	1	4	0	2	0	2	0	0	0	2	0	1	0	0	1	3	0	2	0	2	0	0
ENSG00000107371	EXOSC3		4	0	4	0	11	0	11	0	7	0	7	0	0	2	0	2	0	1	0	1	0	2	0	1	0	2	0	1	0	1	0	1	0	1	0	1	0	1	0	1
ENSG00000107372	ZFAND5		4	2	2	-0.0540541	37	35	2	0.945946	33	33	0	1	6	0	6	1	4	1	4	0	6	0	6	0	3	0	6	0	6	0	4	0	4	0	3	0	6	0	4	0
ENSG00000107651	SEC23IP		4	4	0	0	11	11	0	1	7	7	0	1	5	0	0	0	0	0	4	0	0	0	0	0	2	0	3	0	0	0	0	0	2	0	0	0	1	0	1	0
ENSG00000107815	TWNK		4	4	0	0	8	8	0	1	4	4	0	1	2	0	2	0	0	0	4	0	0	0	0	0	0	0	2	0	1	0	0	0	1	0	0	0	0	0	0	0
ENSG00000108061	SHOC2		4	4	0	0	10	10	0	1	6	6	0	1	1	0	0	0	0	0	1	0	0	0	0	0	8	0	1	0	0	0	0	0	0	0	0	0	0	0	5	0
ENSG00000108599	AKAP10		4	3	1	0.166667	6	4	2	0.666667	2	1	1	0.5	2	1	0	0	0	0	0	0	0	0	1	1	1	0	1	1	0	0	0	0	0	0	0	0	0	0	0	0
ENSG00000108829	LRRC59		4	4	0	0	31	31	0	1	27	27	0	1	5	0	6	0	4	0	4	0	4	0	4	0	4	0	5	0	5	0	4	0	2	0	5	0	4	0	2	0
ENSG00000108961	RANGRF		4	4	0	0	7	7	0	1	3	3	0	1	2	0	2	0	1	0	2	0	0	0	0	0	0	0	1	0	1	0	0	0	1	0	0	0	0	0	0	0
ENSG00000109016	DHRS7B		4	4	0	0	18	18	0	1	14	14	0	1	5	0	5	0	0	0	3	0	0	0	3	0	2	0	2	0	5	0	0	0	2	0	0	0	4	0	1	0
ENSG00000110046	ATG2A		4	4	0	0	5	5	0	1	1	1	0	1	0	0	0	0	0	0	0	0	0	0	5	0	0	0	0	0	0	0	0	0	0	0	0	0	1	0	0	0
ENSG00000110057	UNC93B1		4	4	0	0	12	12	0	1	8	8	0	1	2	0	2	0	3	0	2	0	0	0	2	0	1	0	2	0	1	0	2	0	1	0	0	0	1	0	1	0
ENSG00000110330	BIRC2		4	4	0	0	13	13	0	1	9	9	0	1	5	0	0	0	0	0	2	0	1	0	0	0	5	0	0	0	0	0	0	0	3	0	0	0	0	0	6	0
ENSG00000110697	PITPNM1		4	4	0	0	9	9	0	1	5	5	0	1	2	0	0	0	3	0	2	0	1	0	1	0	0	0	1	0	0	0	2	0	1	0	0	0	0	0	1	0
ENSG00000110876	SELPLG		4	3	1	-0.1	10	9	1	0.9	6	6	0	1	0	0	0	0	0	0	0	0	0	0	0	0	9	1	0	0	0	0	0	0	0	0	0	0	0	0	6	0
ENSG00000110931	CAMKK2		4	2	2	0.0121212	15	7	8	0.466667	11	5	6	0.454545	0	1	1	1	0	2	0	1	0	1	1	1	5	1	0	1	0	2	0	0	0	0	0	0	0	2	5	1
ENSG00000111269	CREBL2		4	1	3	#DIV/0!	4	1	3	0.25	0	0	0	#DIV/0!	1	2	0	0	0	0	0	1	0	0	0	0	0	0	0	0	0	0	0	0	0	0	0	0	0	0	0	0
ENSG00000111364	DDX55		4	4	0	0	9	9	0	1	5	5	0	1	2	0	0	0	0	0	4	0	1	0	0	0	2	0	2	0	0	0	0	0	3	0	0	0	0	0	0	0
ENSG00000111684	LPCAT3		4	0	4	#DIV/0!	4	0	4	0	0	0	0	#DIV/0!	0	1	0	1	0	1	0	1	0	0	0	0	0	0	0	0	0	0	0	0	0	0	0	0	0	0	0	0
ENSG00000111912	NCOA7		4	4	0	0	9	9	0	1	5	5	0	1	3	0	0	0	0	0	3	0	0	0	0	0	3	0	3	0	0	0	0	0	1	0	0	0	0	0	1	0
ENSG00000112159	MDN1		4	3	1	0.6	5	3	2	0.6	1	0	1	0	0	0	0	0	0	0	0	0	0	0	0	1	3	1	0	0	0	0	0	0	0	0	0	0	0	0	0	1
ENSG00000112167	SAYSD1		4	3	1	-0.166667	6	5	1	0.833333	2	2	0	1	0	0	5	1	0	0	0	0	0	0	0	0	0	0	0	0	2	0	0	0	0	0	0	0	0	0	0	0
ENSG00000113658	SMAD5		4	4	0	#DIV/0!	4	4	0	1	0	0	0	#DIV/0!	1	0	0	0	0	0	2	0	1	0	0	0	0	0	0	0	0	0	0	0	0	0	0	0	0	0	0	0
ENSG00000113811	SELENOK		4	3	1	-0.0909091	11	10	1	0.909091	7	7	0	1	2	0	2	1	0	0	2	0	2	0	2	0	0	0	1	0	1	0	0	0	1	0	2	0	1	0	1	0
ENSG00000114030	KPNA1		4	5	-1	0.0588235	21	21	0	1	17	16	1	0.941176	6	0	3	0	2	0	4	0	0	0	5	0	1	0	5	1	0	0	2	0	2	0	0	0	5	0	2	0
ENSG00000114383	TUSC2		4	2	2	#DIV/0!	4	2	2	0.5	0	0	0	#DIV/0!	1	1	0	0	0	1	0	0	0	0	0	0	1	0	0	0	0	0	0	0	0	0	0	0	0	0	0	0
ENSG00000114650	SCAP		4	3	1	-0.0160183	23	19	4	0.826087	19	16	3	0.842105	3	0	3	2	4	1	2	1	3	0	2	0	2	0	2	0	3	1	2	1	1	0	3	0	2	0	3	1
ENSG00000114999	TTL		4	4	0	0.190476	7	6	1	0.857143	3	2	1	0.666667	1	1	0	0	0	0	3	0	1	0	1	0	0	0	1	1	0	0	0	0	1	0	0	0	0	0	0	0
ENSG00000115073	ACTR1B		4	4	0	#DIV/0!	4	4	0	1	0	0	0	#DIV/0!	1	0	1	0	0	0	0	0	1	0	1	0	0	0	0	0	0	0	0	0	0	0	0	0	0	0	0	0
ENSG00000115275	MOGS		4	2	2	-0.037037	54	52	2	0.962963	50	50	0	1	7	1	10	0	8	0	4	0	9	0	7	1	7	0	6	0	9	0	7	0	5	0	8	0	7	0	8	0
ENSG00000115484	CCT4		4	4	0	0	8	8	0	1	4	4	0	1	2	0	2	0	0	0	2	0	0	0	0	0	2	0	1	0	1	0	0	0	1	0	0	0	0	0	1	0
ENSG00000115604	IL18R1		4	1	3	-0.047619	7	2	5	0.285714	3	1	2	0.333333	0	0	0	0	0	0	0	0	0	0	0	0	2	5	0	0	0	0	0	0	0	0	0	0	0	0	1	2
ENSG00000115761	NOL10		4	3	1	-0.1	10	9	1	0.9	6	6	0	1	2	0	0	0	1	0	2	1	1	0	1	0	2	0	2	0	0	0	0	0	1	0	0	0	1	0	2	0
ENSG00000115806	GORASP2		4	4	0	0	8	8	0	1	4	4	0	1	1	0	2	0	1	0	1	0	1	0	1	0	1	0	0	0	1	0	0	0	0	0	1	0	1	0	1	0
ENSG00000116273	PHF13		4	4	0	0	5	5	0	1	1	1	0	1	0	0	1	0	1	0	1	0	0	0	1	0	1	0	0	0	0	0	0	0	0	0	0	0	0	0	1	0
ENSG00000116514	RNF19B		4	4	0	0	18	18	0	1	14	14	0	1	0	0	4	0	4	0	4	0	2	0	0	0	4	0	0	0	4	0	3	0	3	0	0	0	0	0	4	0
ENSG00000116661	FBXO2		4	0	4	0	5	0	5	0	1	0	1	0	0	0	0	0	0	2	0	2	0	0	0	1	0	0	0	0	0	0	0	1	0	0	0	0	0	0	0	0
ENSG00000116679	IVNS1ABP		4	4	0	0	6	6	0	1	2	2	0	1	1	0	2	0	2	0	0	0	0	0	0	0	1	0	1	0	0	0	0	0	0	0	0	0	0	0	1	0
ENSG00000116731	PRDM2	TSG	4	4	0	0	10	10	0	1	6	6	0	1	0	0	0	0	0	0	0	0	0	0	0	0	10	0	0	0	0	0	0	0	0	0	0	0	0	0	6	0
ENSG00000116906	GNPAT		4	4	0	0	21	21	0	1	17	17	0	1	3	0	4	0	2	0	3	0	3	0	3	0	3	0	2	0	3	0	2	0	2	0	3	0	2	0	3	0
ENSG00000116990	MYCL	oncogene	4	2	2	-0.4	5	3	2	0.6	1	1	0	1	0	0	0	0	0	0	0	0	3	2	0	0	0	0	0	0	0	0	0	0	0	0	1	0	0	0	0	0
ENSG00000117139	KDM5B		4	4	0	0	12	12	0	1	8	8	0	1	0	0	0	0	0	0	0	0	5	0	7	0	0	0	0	0	0	0	0	0	0	0	3	0	5	0	0	0
ENSG00000117153	KLHL12		4	5	-1	1	5	5	0	1	1	0	1	0	1	0	1	0	0	0	1	0	0	0	1	0	1	0	0	0	0	0	0	0	0	0	0	0	0	1	0	0
ENSG00000118503	TNFAIP3	TSG	4	4	0	0	15	15	0	1	11	11	0	1	0	0	0	0	2	0	6	0	0	0	0	0	7	0	0	0	0	0	0	0	2	0	0	0	0	0	9	0
ENSG00000119242	CCDC92		4	4	0	0	11	11	0	1	7	7	0	1	5	0	2	0	1	0	1	0	0	0	2	0	0	0	2	0	3	0	0	0	1	0	0	0	1	0	0	0
ENSG00000119280	C1orf198		4	4	0	0.0416667	12	11	1	0.916667	8	7	1	0.875	0	0	6	1	0	0	5	0	0	0	0	0	0	0	0	0	6	1	0	0	1	0	0	0	0	0	0	0
ENSG00000119318	RAD23B		4	3	1	-0.0226244	17	14	3	0.823529	13	11	2	0.846154	3	2	1	0	2	0	2	0	1	0	3	1	2	0	2	1	1	0	1	0	2	0	1	0	3	1	1	0
ENSG00000119523	ALG2		4	6	-2	0.0704341	37	34	3	0.918919	33	28	5	0.848485	6	1	7	1	6	1	4	0	1	0	5	0	5	0	5	2	6	1	5	1	4	0	0	0	4	1	4	0
ENSG00000119537	KDSR	fusion	4	3	1	-0.0588235	17	16	1	0.941176	13	13	0	1	4	0	4	1	3	0	3	0	0	0	0	0	2	0	3	0	2	0	3	0	1	0	0	0	0	0	4	0
ENSG00000119714	GPR68		4	1	3	#DIV/0!	4	1	3	0.25	0	0	0	#DIV/0!	0	0	0	0	0	0	0	0	1	3	0	0	0	0	0	0	0	0	0	0	0	0	0	0	0	0	0	0
ENSG00000119725	ZNF410		4	0	4	0	32	0	32	0	28	0	28	0	0	5	0	6	0	6	0	5	0	1	0	5	0	4	0	5	0	5	0	4	0	5	0	0	0	5	0	4
ENSG00000120149	MSX2		4	4	0	0	5	5	0	1	1	1	0	1	0	0	0	0	0	0	0	0	0	0	5	0	0	0	0	0	0	0	0	0	0	0	0	0	1	0	0	0
ENSG00000120725	SIL1		4	4	0	0	30	30	0	1	26	26	0	1	5	0	6	0	5	0	3	0	5	0	4	0	2	0	5	0	5	0	5	0	3	0	1	0	3	0	4	0
ENSG00000120833	SOCS2		4	2	2	-0.0779221	11	7	4	0.636364	7	5	2	0.714286	0	0	0	0	4	2	0	0	3	2	0	0	0	0	0	0	0	0	0	0	0	0	5	2	0	0	0	0
ENSG00000120899	PTK2B		4	3	1	-0.0222222	9	7	2	0.777778	5	4	1	0.8	0	0	0	0	3	1	0	0	3	1	0	0	1	0	0	0	0	0	2	1	0	0	0	0	0	0	2	0
ENSG00000121073	SLC35B1		4	5	-1	0.166667	10	10	0	1	6	5	1	0.833333	2	0	2	0	1	0	1	0	2	0	1	0	1	0	1	0	2	1	0	0	0	0	2	0	0	0	0	0
ENSG00000121281	ADCY7		4	4	0	#DIV/0!	4	4	0	1	0	0	0	#DIV/0!	1	0	0	0	0	0	0	0	1	0	0	0	2	0	0	0	0	0	0	0	0	0	0	0	0	0	0	0
ENSG00000121310	ECHDC2		4	1	3	#DIV/0!	4	1	3	0.25	0	0	0	#DIV/0!	0	0	0	0	1	1	0	1	0	0	0	1	0	0	0	0	0	0	0	0	0	0	0	0	0	0	0	0
ENSG00000121858	TNFSF10		4	4	0	0.666667	6	4	2	0.666667	2	0	2	0	0	0	0	0	0	0	0	0	0	0	4	2	0	0	0	0	0	0	0	0	0	0	0	0	0	2	0	0
ENSG00000122140	MRPS2		4	4	0	0	35	35	0	1	31	31	0	1	6	0	6	0	4	0	5	0	4	0	6	0	4	0	5	0	6	0	4	0	4	0	4	0	4	0	4	0
ENSG00000122378	FAM213A		4	4	0	0	15	15	0	1	11	11	0	1	4	0	2	0	2	0	2	0	0	0	2	0	3	0	3	0	1	0	1	0	2	0	0	0	2	0	2	0
ENSG00000122642	FKBP9		4	2	2	-0.4	5	3	2	0.6	1	1	0	1	1	0	0	0	0	0	1	0	0	1	1	1	0	0	1	0	0	0	0	0	0	0	0	0	0	0	0	0
ENSG00000123144	TRIR		4	4	0	0	23	23	0	1	19	19	0	1	3	0	4	0	4	0	3	0	3	0	3	0	3	0	3	0	3	0	3	0	1	0	3	0	3	0	3	0
ENSG00000123213	NLN		4	4	0	0	7	7	0	1	3	3	0	1	3	0	0	0	0	0	3	0	0	0	1	0	0	0	3	0	0	0	0	0	0	0	0	0	0	0	0	0
ENSG00000123243	ITIH5		4	1	3	#DIV/0!	4	1	3	0.25	0	0	0	#DIV/0!	0	0	0	0	0	0	1	3	0	0	0	0	0	0	0	0	0	0	0	0	0	0	0	0	0	0	0	0
ENSG00000123358	NR4A1		4	4	0	0	7	7	0	1	3	3	0	1	6	0	0	0	0	0	0	0	0	0	1	0	0	0	3	0	0	0	0	0	0	0	0	0	0	0	0	0
ENSG00000123444	KBTBD4		4	7	-3	0.291667	16	14	2	0.875	12	7	5	0.583333	10	1	0	0	0	0	0	0	0	0	0	1	4	0	7	2	0	0	0	0	0	0	0	0	0	2	0	1
ENSG00000124532	MRS2		4	4	0	0.8	5	4	1	0.8	1	0	1	0	1	1	0	0	0	0	1	0	2	0	0	0	0	0	0	0	0	0	0	0	0	1	0	0	0	0	0	0
ENSG00000124920	MYRF		4	1	3	-0.106061	22	16	6	0.727273	18	15	3	0.833333	9	3	0	0	0	0	7	2	0	1	0	0	0	0	8	3	0	0	0	0	7	0	0	0	0	0	0	0
ENSG00000125149	C16orf70		4	4	0	0	16	16	0	1	12	12	0	1	2	0	7	0	0	0	7	0	0	0	0	0	0	0	2	0	5	0	0	0	5	0	0	0	0	0	0	0
ENSG00000125352	RNF113A		4	2	2	-0.105263	19	17	2	0.894737	15	15	0	1	2	0	3	1	3	1	2	0	2	0	2	0	3	0	2	0	3	0	2	0	1	0	2	0	2	0	3	0
ENSG00000125398	SOX9		4	4	0	0	10	10	0	1	6	6	0	1	0	0	0	0	0	0	6	0	0	0	0	0	4	0	0	0	0	0	0	0	6	0	0	0	0	0	0	0
ENSG00000125846	ZNF133		4	3	1	-0.142857	7	6	1	0.857143	3	3	0	1	0	0	0	0	6	1	0	0	0	0	0	0	0	0	0	0	0	0	3	0	0	0	0	0	0	0	0	0
ENSG00000126003	PLAGL2		4	4	0	0.380952	7	5	2	0.714286	3	1	2	0.333333	0	0	1	2	0	0	4	0	0	0	0	0	0	0	0	0	0	1	0	0	1	1	0	0	0	0	0	0
ENSG00000126091	ST3GAL3		4	1	3	#DIV/0!	4	1	3	0.25	0	0	0	#DIV/0!	0	0	1	1	0	0	0	0	0	2	0	0	0	0	0	0	0	0	0	0	0	0	0	0	0	0	0	0
ENSG00000126226	PCID2		4	4	0	0	8	8	0	1	4	4	0	1	2	0	2	0	1	0	1	0	1	0	0	0	1	0	0	0	1	0	0	0	1	0	1	0	0	0	1	0
ENSG00000127527	EPS15L1		4	3	1	-0.2	5	4	1	0.8	1	1	0	1	0	0	1	0	0	0	1	0	0	0	1	1	1	0	0	0	0	0	0	0	0	0	0	0	1	0	0	0
ENSG00000127561	SYNGR3		4	2	2	-0.125	8	5	3	0.625	4	3	1	0.75	2	1	0	0	0	0	0	0	3	2	0	0	0	0	1	0	0	0	0	0	0	0	2	1	0	0	0	0
ENSG00000127585	FBXL16		4	3	1	-0.2	5	4	1	0.8	1	1	0	1	0	0	2	0	2	1	0	0	0	0	0	0	0	0	0	0	0	0	1	0	0	0	0	0	0	0	0	0
ENSG00000127837	AAMP		4	4	0	#DIV/0!	4	4	0	1	0	0	0	#DIV/0!	1	0	1	0	1	0	0	0	0	0	1	0	0	0	0	0	0	0	0	0	0	0	0	0	0	0	0	0
ENSG00000128274	A4GALT		4	0	4	0	6	0	6	0	2	0	2	0	0	0	0	0	0	0	0	0	0	0	0	3	0	3	0	0	0	0	0	0	0	0	0	0	0	1	0	1
ENSG00000128294	TPST2		4	3	1	-0.0375	20	18	2	0.9	16	15	1	0.9375	1	0	0	0	4	1	2	0	6	1	0	0	5	0	0	0	0	0	4	0	0	0	6	1	0	0	5	0
ENSG00000128626	MRPS12		4	4	0	0	15	15	0	1	11	11	0	1	2	0	4	0	1	0	1	0	3	0	1	0	3	0	2	0	2	0	1	0	1	0	2	0	1	0	2	0
ENSG00000129083	COPB1		4	3	1	0.3	10	3	7	0.3	6	0	6	0	1	1	1	0	0	2	0	1	1	1	0	1	0	1	0	1	0	0	0	1	0	1	0	1	0	1	0	1
ENSG00000129515	SNX6		4	0	4	0	6	0	6	0	2	0	2	0	0	1	0	0	0	2	0	1	0	1	0	1	0	0	0	1	0	0	0	1	0	0	0	0	0	0	0	0
ENSG00000129657	SEC14L1		4	4	0	0	11	11	0	1	7	7	0	1	2	0	0	0	1	0	4	0	1	0	1	0	2	0	2	0	0	0	0	0	2	0	0	0	1	0	2	0
ENSG00000130147	SH3BP4		4	1	3	-0.0758514	38	34	4	0.894737	34	33	1	0.970588	15	2	0	0	2	1	14	0	0	0	3	1	0	0	15	1	0	0	2	0	13	0	0	0	3	0	0	0
ENSG00000130159	ECSIT		4	4	0	0	16	16	0	1	12	12	0	1	4	0	3	0	2	0	2	0	2	0	1	0	2	0	2	0	2	0	2	0	1	0	2	0	1	0	2	0
ENSG00000130177	CDC16		4	4	0	0	16	16	0	1	12	12	0	1	3	0	3	0	3	0	2	0	3	0	2	0	0	0	2	0	0	0	3	0	3	0	3	0	1	0	0	0
ENSG00000130726	TRIM28		4	4	0	#DIV/0!	4	4	0	1	0	0	0	#DIV/0!	1	0	1	0	1	0	0	0	1	0	0	0	0	0	0	0	0	0	0	0	0	0	0	0	0	0	0	0
ENSG00000130734	ATG4D		4	5	-1	0.333333	7	7	0	1	3	2	1	0.666667	1	0	1	0	1	0	1	0	1	0	1	0	1	0	0	0	1	0	0	0	0	0	0	0	1	1	0	0
ENSG00000130881	LRP3		4	4	0	0	28	28	0	1	24	24	0	1	7	0	8	0	2	0	6	0	0	0	5	0	0	0	7	0	8	0	1	0	4	0	0	0	4	0	0	0
ENSG00000131148	EMC8		4	4	0	0	11	11	0	1	7	7	0	1	1	0	2	0	3	0	1	0	2	0	1	0	1	0	1	0	1	0	1	0	1	0	1	0	1	0	1	0
ENSG00000131374	TBC1D5		4	4	0	0	8	8	0	1	4	4	0	1	2	0	0	0	0	0	2	0	0	0	1	0	3	0	0	0	0	0	0	0	0	0	0	0	1	0	3	0
ENSG00000131748	STARD3		4	3	1	-0.00190476	25	19	6	0.76	21	16	5	0.761905	3	1	4	3	1	1	3	1	3	0	4	0	1	0	3	1	3	2	1	1	3	1	3	0	1	0	2	0
ENSG00000131779	PEX11B		4	2	2	-0.0631579	19	14	5	0.736842	15	12	3	0.8	0	1	3	1	3	1	2	1	0	1	3	0	3	0	0	0	2	0	2	1	2	1	0	0	3	0	3	1
ENSG00000132475	H3F3B	oncogene	4	4	0	0	7	7	0	1	3	3	0	1	1	0	1	0	1	0	2	0	1	0	1	0	0	0	1	0	1	0	0	0	0	0	1	0	0	0	0	0
ENSG00000132478	UNK		4	2	2	-0.12987	11	8	3	0.727273	7	6	1	0.857143	4	0	0	3	0	0	2	0	0	0	2	0	0	0	2	0	0	1	0	0	1	0	0	0	3	0	0	0
ENSG00000132792	CTNNBL1		4	3	1	-0.142857	7	6	1	0.857143	3	3	0	1	1	0	1	1	1	0	1	0	1	0	1	0	0	0	1	0	0	0	1	0	1	0	0	0	0	0	0	0
ENSG00000133789	SWAP70		4	3	1	-0.166667	6	5	1	0.833333	2	2	0	1	3	1	0	0	0	0	0	0	0	0	0	0	2	0	0	0	0	0	0	0	0	0	0	0	0	0	2	0
ENSG00000133805	AMPD3		4	2	2	#DIV/0!	4	2	2	0.5	0	0	0	#DIV/0!	0	0	0	0	0	0	0	0	0	0	0	0	2	2	0	0	0	0	0	0	0	0	0	0	0	0	0	0
ENSG00000133983	COX16		4	4	0	0	6	6	0	1	2	2	0	1	1	0	1	0	1	0	1	0	0	0	1	0	1	0	0	0	0	0	1	0	0	0	0	0	1	0	0	0
ENSG00000134107	BHLHE40		4	3	1	-0.047619	21	20	1	0.952381	17	17	0	1	7	1	0	0	0	0	3	0	5	0	0	0	5	0	5	0	0	0	0	0	2	0	5	0	0	0	5	0
ENSG00000134108	ARL8B		4	3	1	-0.142857	7	6	1	0.857143	3	3	0	1	1	0	1	1	1	0	1	0	1	0	1	0	0	0	1	0	1	0	0	0	0	0	0	0	0	0	1	0
ENSG00000134452	FBXO18		4	4	0	0	10	10	0	1	6	6	0	1	1	0	1	0	1	0	1	0	2	0	1	0	3	0	1	0	0	0	1	0	1	0	1	0	1	0	1	0
ENSG00000134508	CABLES1		4	4	0	0	11	11	0	1	7	7	0	1	0	0	0	0	0	0	6	0	0	0	1	0	4	0	0	0	0	0	0	0	4	0	0	0	0	0	3	0
ENSG00000134590	RTL8C		4	4	0	0	41	41	0	1	37	37	0	1	6	0	7	0	6	0	6	0	5	0	5	0	6	0	6	0	6	0	6	0	3	0	6	0	5	0	5	0
ENSG00000134686	PHC2		4	4	0	0	13	13	0	1	9	9	0	1	2	0	3	0	2	0	2	0	1	0	2	0	1	0	2	0	1	0	2	0	1	0	1	0	1	0	1	0
ENSG00000134748	PRPF38A		4	4	0	0	11	11	0	1	7	7	0	1	1	0	1	0	2	0	1	0	4	0	1	0	1	0	1	0	1	0	1	0	1	0	1	0	1	0	1	0
ENSG00000134882	UBAC2		4	2	2	-0.0909091	22	20	2	0.909091	18	18	0	1	4	0	3	1	4	0	2	0	2	0	3	1	2	0	3	0	3	0	3	0	2	0	1	0	3	0	3	0
ENSG00000135070	ISCA1		4	3	1	0.0394265	31	15	16	0.483871	27	12	15	0.444444	3	2	2	3	2	3	3	2	0	0	3	3	2	3	2	2	2	3	2	2	2	2	0	0	2	3	2	3
ENSG00000135469	COQ10A		4	4	0	0.190476	7	6	1	0.857143	3	2	1	0.666667	0	0	2	1	0	0	2	0	2	0	0	0	0	0	0	0	2	1	0	0	0	0	0	0	0	0	0	0
ENSG00000135540	NHSL1		4	1	3	-0.5	6	3	3	0.5	2	2	0	1	0	0	0	0	0	0	3	3	0	0	0	0	0	0	0	0	0	0	0	0	2	0	0	0	0	0	0	0
ENSG00000135617	PRADC1		4	4	0	0	9	9	0	1	5	5	0	1	2	0	2	0	0	0	1	0	1	0	2	0	1	0	2	0	2	0	0	0	0	0	1	0	0	0	0	0
ENSG00000135736	CCDC102A		4	4	0	0	5	5	0	1	1	1	0	1	3	0	0	0	2	0	0	0	0	0	0	0	0	0	0	0	0	0	1	0	0	0	0	0	0	0	0	0
ENSG00000136068	FLNB		4	3	1	-0.0416667	16	14	2	0.875	12	11	1	0.916667	3	0	2	1	3	0	3	0	1	1	2	0	0	0	3	0	1	0	3	0	0	0	1	1	3	0	0	0
ENSG00000136279	DBNL		4	4	0	0	8	8	0	1	4	4	0	1	2	0	3	0	1	0	0	0	0	0	2	0	0	0	0	0	2	0	0	0	0	0	0	0	2	0	0	0
ENSG00000136371	MTHFS		4	4	0	0	7	7	0	1	3	3	0	1	1	0	2	0	0	0	0	0	2	0	1	0	1	0	0	0	0	0	0	0	0	0	2	0	0	0	1	0
ENSG00000136504	KAT7	oncogene	4	2	2	-0.0833333	12	8	4	0.666667	8	6	2	0.75	1	0	1	4	2	0	1	0	1	0	1	0	1	0	1	1	2	1	0	0	1	0	0	0	1	0	1	0
ENSG00000136807	CDK9		4	4	0	0	21	21	0	1	17	17	0	1	3	0	3	0	3	0	2	0	3	0	3	0	4	0	3	0	3	0	2	0	1	0	4	0	2	0	2	0
ENSG00000136826	KLF4	oncogene, TSG	4	3	1	-0.0181818	15	12	3	0.8	11	9	2	0.818182	0	0	0	0	6	2	0	0	0	0	6	1	0	0	0	0	0	0	4	1	0	0	0	0	5	1	0	0
ENSG00000136840	ST6GALNAC4		4	4	0	0	12	12	0	1	8	8	0	1	0	0	3	0	2	0	3	0	1	0	1	0	2	0	0	0	3	0	2	0	1	0	0	0	0	0	2	0
ENSG00000136897	MRPL50		4	4	0	0	30	30	0	1	26	26	0	1	6	0	0	0	6	0	4	0	5	0	4	0	5	0	6	0	0	0	3	0	4	0	4	0	5	0	4	0
ENSG00000137038	DMAC1		4	1	3	-0.125	24	21	3	0.875	20	20	0	1	3	1	3	1	3	0	3	0	3	1	3	0	3	0	3	0	3	0	3	0	2	0	3	0	3	0	3	0
ENSG00000137221	TJAP1		4	5	-1	0.0666667	19	19	0	1	15	14	1	0.933333	0	0	6	0	6	0	6	0	1	0	0	0	0	0	0	0	6	1	3	0	5	0	0	0	0	0	0	0
ENSG00000137309	HMGA1	oncogene, fusion	4	4	0	#DIV/0!	4	4	0	1	0	0	0	#DIV/0!	1	0	1	0	1	0	0	0	0	0	1	0	0	0	0	0	0	0	0	0	0	0	0	0	0	0	0	0
ENSG00000137486	ARRB1		4	4	0	0	8	8	0	1	4	4	0	1	0	0	0	0	0	0	4	0	0	0	4	0	0	0	0	0	0	0	0	0	0	0	0	0	4	0	0	0
ENSG00000137500	CCDC90B		4	4	0	0	6	6	0	1	2	2	0	1	1	0	0	0	1	0	1	0	1	0	1	0	1	0	1	0	0	0	0	0	0	0	1	0	0	0	0	0
ENSG00000138162	TACC2		4	4	0	0	8	8	0	1	4	4	0	1	6	0	0	0	1	0	1	0	0	0	0	0	0	0	3	0	0	0	0	0	1	0	0	0	0	0	0	0
ENSG00000138411	HECW2		4	1	3	0.0333333	10	2	8	0.2	6	1	5	0.166667	0	0	0	0	0	0	0	0	0	0	0	0	2	8	0	0	0	0	0	0	0	0	0	0	0	0	1	5
ENSG00000138621	PPCDC		4	4	0	0	11	11	0	1	7	7	0	1	0	0	3	0	0	0	2	0	0	0	3	0	3	0	0	0	2	0	0	0	1	0	0	0	1	0	3	0
ENSG00000138640	FAM13A		4	2	2	#DIV/0!	4	2	2	0.5	0	0	0	#DIV/0!	0	0	0	0	0	0	0	0	2	2	0	0	0	0	0	0	0	0	0	0	0	0	0	0	0	0	0	0
ENSG00000138835	RGS3		4	1	3	-0.208333	12	8	4	0.666667	8	7	1	0.875	0	0	0	0	5	2	0	0	0	0	0	0	3	2	0	0	0	0	4	1	0	0	0	0	0	0	3	0
ENSG00000138867	GUCD1		4	4	0	0	29	29	0	1	25	25	0	1	2	0	9	0	2	0	6	0	2	0	3	0	5	0	2	0	7	0	2	0	6	0	0	0	2	0	6	0
ENSG00000139182	CLSTN3		4	4	0	0.190476	7	6	1	0.857143	3	2	1	0.666667	0	0	2	0	0	0	1	1	0	0	0	0	3	0	0	0	1	0	0	0	1	1	0	0	0	0	0	0
ENSG00000139218	SCAF11		4	4	0	0	13	13	0	1	9	9	0	1	2	0	0	0	0	0	3	0	0	0	4	0	4	0	1	0	0	0	0	0	3	0	0	0	0	0	5	0
ENSG00000139531	SUOX		4	4	0	0	5	5	0	1	1	1	0	1	0	0	0	0	0	0	2	0	0	0	0	0	3	0	0	0	0	0	0	0	0	0	0	0	0	0	1	0
ENSG00000139746	RBM26		4	4	0	0	11	11	0	1	7	7	0	1	4	0	0	0	0	0	3	0	0	0	0	0	4	0	4	0	0	0	0	0	1	0	0	0	0	0	2	0
ENSG00000139990	DCAF5		4	4	0	0	18	18	0	1	14	14	0	1	0	0	0	0	7	0	0	0	1	0	1	0	9	0	0	0	0	0	7	0	0	0	0	0	1	0	6	0
ENSG00000140006	WDR89		4	4	0	0	9	9	0	1	5	5	0	1	1	0	0	0	0	0	0	0	0	0	8	0	0	0	1	0	0	0	0	0	0	0	0	0	4	0	0	0
ENSG00000140326	CDAN1		4	2	2	#DIV/0!	4	2	2	0.5	0	0	0	#DIV/0!	0	0	0	0	0	0	0	0	2	2	0	0	0	0	0	0	0	0	0	0	0	0	0	0	0	0	0	0
ENSG00000140332	TLE3		4	3	1	-0.166667	6	5	1	0.833333	2	2	0	1	0	0	3	0	0	0	0	0	0	0	0	1	2	0	0	0	2	0	0	0	0	0	0	0	0	0	0	0
ENSG00000140365	COMMD4		4	3	1	-0.0833333	12	11	1	0.916667	8	8	0	1	2	0	2	0	2	1	1	0	2	0	1	0	1	0	1	0	1	0	1	0	1	0	2	0	1	0	1	0
ENSG00000140400	MAN2C1		4	4	0	0	5	5	0	1	1	1	0	1	2	0	1	0	0	0	0	0	2	0	0	0	0	0	1	0	0	0	0	0	0	0	0	0	0	0	0	0
ENSG00000140443	IGF1R		4	5	-1	0.0625	20	20	0	1	16	15	1	0.9375	9	0	0	0	0	0	2	0	0	0	9	0	0	0	10	0	0	0	0	0	0	0	0	0	5	1	0	0
ENSG00000140931	CMTM3		4	4	0	0	22	22	0	1	18	18	0	1	5	0	7	0	2	0	2	0	5	0	0	0	1	0	5	0	4	0	0	0	2	0	4	0	0	0	3	0
ENSG00000140950	TLDC1		4	1	3	-0.155556	9	4	5	0.444444	5	3	2	0.6	2	3	0	0	2	2	0	0	0	0	0	0	0	0	1	1	0	0	2	1	0	0	0	0	0	0	0	0
ENSG00000141510	TP53	oncogene, TSG, fusion	4	4	0	0	7	7	0	1	3	3	0	1	1	0	1	0	2	0	0	0	0	0	2	0	1	0	1	0	0	0	1	0	0	0	0	0	1	0	0	0
ENSG00000141551	CSNK1D		4	4	0	0	34	34	0	1	30	30	0	1	6	0	6	0	4	0	5	0	4	0	4	0	5	0	5	0	6	0	4	0	4	0	3	0	5	0	3	0
ENSG00000141560	FN3KRP		4	4	0	0	16	16	0	1	12	12	0	1	3	0	4	0	3	0	2	0	0	0	2	0	2	0	2	0	3	0	1	0	1	0	2	0	1	0	2	0
ENSG00000141738	GRB7		4	2	2	0.0952381	7	3	4	0.428571	3	1	2	0.333333	1	1	0	0	1	2	1	1	0	0	0	0	0	0	0	0	0	0	0	1	1	1	0	0	0	0	0	0
ENSG00000141867	BRD4	oncogene, fusion	4	2	2	#DIV/0!	4	2	2	0.5	0	0	0	#DIV/0!	0	0	0	2	0	0	2	0	0	0	0	0	0	0	0	0	0	0	0	0	0	0	0	0	0	0	0	0
ENSG00000142541	RPL13A		4	3	1	-0.1	10	9	1	0.9	6	6	0	1	2	0	2	0	1	0	1	0	2	1	1	0	0	0	2	0	2	0	0	0	0	0	2	0	0	0	0	0
ENSG00000142627	EPHA2		4	3	1	-0.0252101	21	18	3	0.857143	17	15	2	0.882353	9	1	0	0	2	1	7	1	0	0	0	0	0	0	8	1	0	0	2	1	5	0	0	0	0	0	0	0
ENSG00000142632	ARHGEF19		4	3	1	#DIV/0!	4	3	1	0.75	0	0	0	#DIV/0!	0	0	0	0	0	0	0	0	3	1	0	0	0	0	0	0	0	0	0	0	0	0	0	0	0	0	0	0
ENSG00000142655	PEX14		4	5	-1	0.134921	18	14	4	0.777778	14	9	5	0.642857	3	1	2	2	3	1	3	0	1	0	0	0	2	0	3	1	2	2	2	1	1	0	0	1	0	0	1	0
ENSG00000142751	GPN2		4	4	0	0	12	12	0	1	8	8	0	1	2	0	3	0	2	0	2	0	1	0	1	0	1	0	1	0	2	0	3	0	1	0	0	0	0	0	1	0
ENSG00000143162	CREG1		4	4	0	0	10	10	0	1	6	6	0	1	2	0	2	0	2	0	0	0	3	0	1	0	0	0	1	0	1	0	1	0	0	0	3	0	0	0	0	0
ENSG00000143294	PRCC	fusion	4	4	0	0	34	34	0	1	30	30	0	1	5	0	6	0	6	0	4	0	4	0	5	0	4	0	5	0	5	0	4	0	3	0	4	0	4	0	5	0
ENSG00000143337	TOR1AIP1		4	4	0	0	22	22	0	1	18	18	0	1	8	0	0	0	0	0	6	0	1	0	1	0	6	0	7	0	0	0	0	0	5	0	0	0	0	0	6	0
ENSG00000143457	GOLPH3L		4	3	1	-0.0769231	13	12	1	0.923077	9	9	0	1	6	1	0	0	0	0	0	0	0	0	4	0	2	0	3	0	0	0	0	0	0	0	0	0	4	0	2	0
ENSG00000143493	INTS7		4	4	0	0	10	10	0	1	6	6	0	1	1	0	0	0	0	0	3	0	3	0	0	0	3	0	1	0	0	0	0	0	2	0	0	0	0	0	3	0
ENSG00000143537	ADAM15		4	1	3	#DIV/0!	4	1	3	0.25	0	0	0	#DIV/0!	1	0	0	1	0	1	0	0	0	0	0	1	0	0	0	0	0	0	0	0	0	0	0	0	0	0	0	0
ENSG00000143624	INTS3		4	4	0	0	10	10	0	1	6	6	0	1	0	0	6	0	2	0	0	0	0	0	1	0	1	0	0	0	4	0	1	0	0	0	0	0	0	0	1	0
ENSG00000143702	CEP170		4	3	1	0.6	5	3	2	0.6	1	0	1	0	0	0	0	0	0	0	0	0	0	0	0	0	3	2	0	1	0	0	0	0	0	0	0	0	0	0	0	0
ENSG00000143753	DEGS1		4	4	0	0	39	39	0	1	35	35	0	1	6	0	7	0	5	0	6	0	3	0	6	0	6	0	6	0	7	0	4	0	5	0	3	0	5	0	5	0
ENSG00000143797	MBOAT2		4	4	0	0	5	5	0	1	1	1	0	1	2	0	0	0	3	0	0	0	0	0	0	0	0	0	1	0	0	0	0	0	0	0	0	0	0	0	0	0
ENSG00000143867	OSR1		4	1	3	#DIV/0!	4	1	3	0.25	0	0	0	#DIV/0!	0	0	0	0	1	3	0	0	0	0	0	0	0	0	0	0	0	0	0	0	0	0	0	0	0	0	0	0
ENSG00000143878	RHOB		4	4	0	0	43	43	0	1	39	39	0	1	9	0	11	0	8	0	7	0	0	0	8	0	0	0	9	0	9	0	8	0	5	0	0	0	8	0	0	0
ENSG00000144063	MALL		4	1	3	-0.157143	14	9	5	0.642857	10	8	2	0.8	5	1	0	0	0	0	0	0	0	0	3	2	1	2	5	1	0	0	0	0	0	0	0	0	3	1	0	0
ENSG00000144560	VGLL4		4	3	1	-0.142857	7	6	1	0.857143	3	3	0	1	1	0	1	1	1	0	1	0	0	0	2	0	0	0	0	0	1	0	0	0	1	0	0	0	0	0	1	0
ENSG00000144749	LRIG1		4	4	0	#DIV/0!	4	4	0	1	0	0	0	#DIV/0!	0	0	4	0	0	0	0	0	0	0	0	0	0	0	0	0	0	0	0	0	0	0	0	0	0	0	0	0
ENSG00000144867	SRPRB		4	2	2	-0.222222	9	7	2	0.777778	5	5	0	1	1	0	1	0	1	0	1	2	1	0	1	0	1	0	1	0	2	0	1	0	0	0	1	0	0	0	0	0
ENSG00000145191	EIF2B5		4	1	3	-0.214286	14	11	3	0.785714	10	10	0	1	2	0	2	2	1	0	2	1	2	0	2	0	0	0	2	0	2	0	0	0	1	0	2	0	2	0	1	0
ENSG00000145882	PCYOX1L		4	4	0	#DIV/0!	4	4	0	1	0	0	0	#DIV/0!	0	0	0	0	0	0	0	0	3	0	1	0	0	0	0	0	0	0	0	0	0	0	0	0	0	0	0	0
ENSG00000146066	HIGD2A		4	0	4	0	8	0	8	0	4	0	4	0	0	1	0	1	0	2	0	1	0	1	0	1	0	1	0	0	0	1	0	1	0	0	0	1	0	1	0	0
ENSG00000146072	TNFRSF21		4	2	2	-0.0392157	21	14	7	0.666667	17	12	5	0.705882	3	2	0	0	2	1	8	2	0	0	1	2	0	0	2	1	0	0	2	1	8	2	0	0	0	1	0	0
ENSG00000146242	TPBG		4	4	0	0	40	40	0	1	36	36	0	1	13	0	0	0	14	0	0	0	0	0	13	0	0	0	12	0	0	0	12	0	0	0	0	0	12	0	0	0
ENSG00000146707	POMZP3		4	1	3	0.2	5	1	4	0.2	1	0	1	0	0	2	1	2	0	0	0	0	0	0	0	0	0	0	0	0	0	1	0	0	0	0	0	0	0	0	0	0
ENSG00000147364	FBXO25		4	0	4	0	6	0	6	0	2	0	2	0	0	1	0	0	0	1	0	1	0	1	0	1	0	1	0	0	0	0	0	0	0	0	0	0	0	1	0	1
ENSG00000147650	LRP12		4	3	1	-0.166667	6	5	1	0.833333	2	2	0	1	5	1	0	0	0	0	0	0	0	0	0	0	0	0	2	0	0	0	0	0	0	0	0	0	0	0	0	0
ENSG00000147854	UHRF2		4	3	1	-0.111111	9	8	1	0.888889	5	5	0	1	1	1	0	0	0	0	2	0	0	0	0	0	5	0	0	0	0	0	0	0	2	0	0	0	0	0	3	0
ENSG00000148335	NTMT1		4	4	0	0	12	12	0	1	8	8	0	1	2	0	2	0	2	0	1	0	2	0	2	0	1	0	1	0	1	0	1	0	1	0	1	0	1	0	2	0
ENSG00000148481	MINDY3		4	3	1	#DIV/0!	4	3	1	0.75	0	0	0	#DIV/0!	1	0	2	0	0	0	0	0	0	1	0	0	0	0	0	0	0	0	0	0	0	0	0	0	0	0	0	0
ENSG00000148498	PARD3		4	2	2	-0.0666667	10	6	4	0.6	6	4	2	0.666667	2	1	0	0	0	0	4	3	0	0	0	0	0	0	2	0	0	0	0	0	2	2	0	0	0	0	0	0
ENSG00000148516	ZEB1	oncogene	4	3	1	#DIV/0!	4	3	1	0.75	0	0	0	#DIV/0!	0	0	0	0	0	0	0	0	0	0	0	0	3	1	0	0	0	0	0	0	0	0	0	0	0	0	0	0
ENSG00000148634	HERC4		4	4	0	0	7	7	0	1	3	3	0	1	3	0	0	0	0	0	0	0	2	0	1	0	1	0	2	0	0	0	0	0	0	0	0	0	0	0	1	0
ENSG00000148843	PDCD11		4	4	0	0	23	23	0	1	19	19	0	1	4	0	5	0	4	0	3	0	0	0	0	0	7	0	4	0	4	0	1	0	3	0	0	0	0	0	7	0
ENSG00000149177	PTPRJ		4	1	3	-0.5	6	3	3	0.5	2	2	0	1	3	3	0	0	0	0	0	0	0	0	0	0	0	0	2	0	0	0	0	0	0	0	0	0	0	0	0	0
ENSG00000149300	C11orf52		4	0	4	0	8	0	8	0	4	0	4	0	0	0	0	0	0	0	0	4	0	0	0	4	0	0	0	0	0	0	0	0	0	0	0	0	0	4	0	0
ENSG00000149499	EML3		4	3	1	-0.142857	7	6	1	0.857143	3	3	0	1	2	0	0	0	1	0	0	0	1	0	1	0	1	1	0	0	0	0	1	0	0	0	0	0	1	0	1	0
ENSG00000149657	LSM14B		4	4	0	0	9	9	0	1	5	5	0	1	2	0	2	0	0	0	1	0	1	0	2	0	1	0	0	0	1	0	0	0	1	0	0	0	2	0	1	0
ENSG00000150779	TIMM8B		4	4	0	0	14	14	0	1	10	10	0	1	4	0	1	0	3	0	3	0	1	0	1	0	1	0	3	0	1	0	3	0	0	0	1	0	1	0	1	0
ENSG00000151131	C12orf45		4	4	0	#DIV/0!	4	4	0	1	0	0	0	#DIV/0!	0	0	1	0	1	0	1	0	0	0	1	0	0	0	0	0	0	0	0	0	0	0	0	0	0	0	0	0
ENSG00000151292	CSNK1G3		4	2	2	#DIV/0!	4	2	2	0.5	0	0	0	#DIV/0!	0	1	0	0	0	0	1	1	0	0	0	0	1	0	0	0	0	0	0	0	0	0	0	0	0	0	0	0
ENSG00000151929	BAG3		4	4	0	0	28	28	0	1	24	24	0	1	5	0	3	0	5	0	6	0	4	0	5	0	0	0	6	0	0	0	5	0	4	0	3	0	6	0	0	0
ENSG00000152700	SAR1B		4	3	1	0.166667	6	4	2	0.666667	2	1	1	0.5	0	1	0	0	0	0	0	0	3	0	0	1	1	0	0	0	0	0	0	0	0	0	1	0	0	1	0	0
ENSG00000152942	RAD17	TSG	4	4	0	0	9	9	0	1	5	5	0	1	0	0	0	0	0	0	3	0	3	0	0	0	3	0	0	0	0	0	0	0	1	0	1	0	0	0	3	0
ENSG00000154122	ANKH		4	5	-1	0.115152	15	14	1	0.933333	11	9	2	0.818182	0	0	8	1	0	0	6	0	0	0	0	0	0	0	0	0	3	1	0	0	6	1	0	0	0	0	0	0
ENSG00000155906	RMND1		4	0	4	#DIV/0!	4	0	4	0	0	0	0	#DIV/0!	0	0	0	0	0	1	0	1	0	0	0	1	0	1	0	0	0	0	0	0	0	0	0	0	0	0	0	0
ENSG00000156256	USP16		4	4	0	0	10	10	0	1	6	6	0	1	2	0	0	0	0	0	2	0	2	0	2	0	2	0	1	0	0	0	0	0	1	0	0	0	2	0	2	0
ENSG00000156398	SFXN2		4	2	2	0	6	3	3	0.5	2	1	1	0.5	0	0	2	2	0	0	0	0	0	0	1	1	0	0	0	0	1	1	0	0	0	0	0	0	0	0	0	0
ENSG00000156599	ZDHHC5		4	4	0	0	25	25	0	1	21	21	0	1	5	0	5	0	4	0	4	0	2	0	2	0	3	0	5	0	3	0	3	0	5	0	0	0	2	0	3	0
ENSG00000156795	WDYHV1		4	4	0	0.0519481	11	10	1	0.909091	7	6	1	0.857143	3	0	0	0	1	1	2	0	0	0	3	0	1	0	2	0	0	0	1	0	1	0	0	0	1	0	1	1
ENSG00000156858	PRR14		4	4	0	0	19	19	0	1	15	15	0	1	3	0	3	0	3	0	2	0	4	0	2	0	2	0	1	0	4	0	3	0	1	0	3	0	1	0	2	0
ENSG00000156873	PHKG2		4	4	0	0	16	16	0	1	12	12	0	1	2	0	4	0	2	0	1	0	3	0	2	0	2	0	2	0	4	0	2	0	1	0	0	0	2	0	1	0
ENSG00000157593	SLC35B2		4	4	0	0	12	12	0	1	8	8	0	1	3	0	3	0	2	0	1	0	1	0	1	0	1	0	1	0	2	0	1	0	1	0	1	0	1	0	1	0
ENSG00000157778	PSMG3		4	4	0	0	23	23	0	1	19	19	0	1	4	0	3	0	3	0	2	0	4	0	3	0	4	0	3	0	3	0	2	0	2	0	4	0	2	0	3	0
ENSG00000157916	RER1		4	4	0	0	16	16	0	1	12	12	0	1	3	0	5	0	2	0	3	0	2	0	1	0	0	0	2	0	3	0	3	0	1	0	1	0	1	0	1	0
ENSG00000158234	FAIM		4	2	2	-0.333333	6	4	2	0.666667	2	2	0	1	1	0	1	2	0	0	1	0	0	0	1	0	0	0	1	0	0	0	0	0	0	0	0	0	1	0	0	0
ENSG00000158290	CUL4B		4	4	0	0	8	8	0	1	4	4	0	1	2	0	0	0	0	0	2	0	0	0	2	0	2	0	2	0	0	0	0	0	0	0	0	0	1	0	1	0
ENSG00000158552	ZFAND2B		4	4	0	0	10	10	0	1	6	6	0	1	1	0	2	0	2	0	2	0	2	0	1	0	0	0	1	0	2	0	2	0	1	0	0	0	0	0	0	0
ENSG00000158555	GDPD5		4	2	2	-0.0444444	9	5	4	0.555556	5	3	2	0.6	0	0	0	0	0	0	3	4	2	0	0	0	0	0	0	0	0	0	0	0	3	2	0	0	0	0	0	0
ENSG00000158793	NIT1		4	3	1	-0.2	5	4	1	0.8	1	1	0	1	1	0	1	0	0	0	0	0	1	1	1	0	0	0	0	0	0	0	0	0	0	0	1	0	0	0	0	0
ENSG00000159069	FBXW5		4	4	0	0	10	10	0	1	6	6	0	1	3	0	3	0	0	0	1	0	2	0	0	0	1	0	2	0	2	0	0	0	0	0	1	0	0	0	1	0
ENSG00000159228	CBR1		4	4	0	0	10	10	0	1	6	6	0	1	2	0	2	0	2	0	2	0	0	0	1	0	1	0	1	0	1	0	1	0	1	0	0	0	1	0	1	0
ENSG00000159259	CHAF1B		4	1	3	-0.127273	15	9	6	0.6	11	8	3	0.727273	2	1	3	3	0	0	0	0	1	1	1	1	2	0	2	0	5	2	0	0	0	0	0	0	1	0	0	1
ENSG00000159592	GPBP1L1		4	4	0	0	14	14	0	1	10	10	0	1	1	0	3	0	0	0	3	0	1	0	3	0	3	0	1	0	1	0	0	0	2	0	0	0	3	0	3	0
ENSG00000160392	C19orf47		4	2	2	-0.166667	12	10	2	0.833333	8	8	0	1	8	1	1	1	0	0	0	0	0	0	0	0	1	0	7	0	1	0	0	0	0	0	0	0	0	0	0	0
ENSG00000160710	ADAR		4	4	0	0	16	16	0	1	12	12	0	1	3	0	4	0	0	0	2	0	1	0	1	0	5	0	2	0	1	0	0	0	2	0	0	0	1	0	6	0
ENSG00000160752	FDPS		4	4	0	#DIV/0!	4	4	0	1	0	0	0	#DIV/0!	1	0	1	0	1	0	0	0	1	0	0	0	0	0	0	0	0	0	0	0	0	0	0	0	0	0	0	0
ENSG00000160818	GPATCH4		4	4	0	0	6	6	0	1	2	2	0	1	2	0	2	0	0	0	1	0	0	0	0	0	1	0	1	0	0	0	0	0	0	0	0	0	0	0	1	0
ENSG00000160932	LY6E		4	4	0	#DIV/0!	4	4	0	1	0	0	0	#DIV/0!	0	0	1	0	1	0	0	0	2	0	0	0	0	0	0	0	0	0	0	0	0	0	0	0	0	0	0	0
ENSG00000160957	RECQL4	oncogene, TSG	4	4	0	0	5	5	0	1	1	1	0	1	2	0	2	0	0	0	0	0	1	0	0	0	0	0	1	0	0	0	0	0	0	0	0	0	0	0	0	0
ENSG00000160991	ORAI2		4	5	-1	0.166667	10	10	0	1	6	5	1	0.833333	0	0	0	0	0	0	0	0	0	0	3	0	7	0	0	0	0	0	0	0	0	0	0	0	2	0	3	1
ENSG00000161021	MAML1		4	4	0	0	9	9	0	1	5	5	0	1	0	0	5	0	0	0	2	0	0	0	1	0	1	0	0	0	1	0	0	0	2	0	0	0	1	0	1	0
ENSG00000161542	PRPSAP1		4	4	0	0	21	21	0	1	17	17	0	1	3	0	3	0	3	0	3	0	3	0	3	0	3	0	3	0	2	0	2	0	3	0	2	0	3	0	2	0
ENSG00000162063	CCNF		4	4	0	0	13	13	0	1	9	9	0	1	1	0	9	0	0	0	0	0	2	0	1	0	0	0	1	0	6	0	0	0	0	0	1	0	1	0	0	0
ENSG00000162231	NXF1		4	4	0	0.0484848	15	13	2	0.866667	11	9	2	0.818182	2	1	3	1	2	0	2	0	2	0	2	0	0	0	2	0	2	1	2	0	1	1	1	0	1	0	0	0
ENSG00000162337	LRP5		4	5	-1	0.0714286	18	18	0	1	14	13	1	0.928571	3	0	4	0	2	0	4	0	2	0	3	0	0	0	3	1	2	0	0	0	4	0	1	0	3	0	0	0
ENSG00000162849	KIF26B		4	1	3	0.2	5	1	4	0.2	1	0	1	0	0	0	0	0	0	0	0	0	0	0	0	0	1	4	0	0	0	0	0	0	0	0	0	0	0	0	0	1
ENSG00000162909	CAPN2		4	3	1	-0.166667	6	5	1	0.833333	2	2	0	1	0	0	1	1	0	0	1	0	3	0	0	0	0	0	0	0	0	0	0	0	0	0	2	0	0	0	0	0
ENSG00000162928	PEX13		4	4	0	0.0519481	11	10	1	0.909091	7	6	1	0.857143	1	0	0	0	0	0	4	1	0	0	4	0	1	0	0	0	0	0	0	0	3	1	0	0	3	0	0	0
ENSG00000163297	ANTXR2		4	4	0	0.133333	10	8	2	0.8	6	4	2	0.666667	0	0	0	0	0	0	4	1	4	1	0	0	0	0	0	0	0	0	0	0	2	1	2	1	0	0	0	0
ENSG00000163382	NAXE		4	4	0	0	5	5	0	1	1	1	0	1	2	0	2	0	1	0	0	0	0	0	0	0	0	0	1	0	0	0	0	0	0	0	0	0	0	0	0	0
ENSG00000163510	CWC22		4	4	0	0	17	17	0	1	13	13	0	1	5	0	0	0	0	0	4	0	4	0	0	0	4	0	4	0	0	0	0	0	4	0	2	0	0	0	3	0
ENSG00000163686	ABHD6		4	4	0	#DIV/0!	4	4	0	1	0	0	0	#DIV/0!	0	0	0	0	0	0	4	0	0	0	0	0	0	0	0	0	0	0	0	0	0	0	0	0	0	0	0	0
ENSG00000164053	ATRIP		4	4	0	0	6	6	0	1	2	2	0	1	0	0	6	0	0	0	0	0	0	0	0	0	0	0	0	0	2	0	0	0	0	0	0	0	0	0	0	0
ENSG00000164077	MON1A		4	3	1	0.116883	11	6	5	0.545455	7	3	4	0.428571	0	0	4	3	0	0	2	2	0	0	0	0	0	0	0	0	2	2	0	0	1	2	0	0	0	0	0	0
ENSG00000164087	POC1A		4	4	0	0	18	18	0	1	14	14	0	1	6	0	6	0	0	0	0	0	0	0	0	0	6	0	4	0	6	0	0	0	0	0	0	0	0	0	4	0
ENSG00000164338	UTP15		4	4	0	0	10	10	0	1	6	6	0	1	6	0	0	0	0	0	4	0	0	0	0	0	0	0	4	0	0	0	0	0	2	0	0	0	0	0	0	0
ENSG00000164346	NSA2		4	4	0	#DIV/0!	4	4	0	1	0	0	0	#DIV/0!	1	0	1	0	1	0	1	0	0	0	0	0	0	0	0	0	0	0	0	0	0	0	0	0	0	0	0	0
ENSG00000164402	SEPT8		4	4	0	0	16	16	0	1	12	12	0	1	0	0	7	0	0	0	1	0	6	0	2	0	0	0	0	0	5	0	0	0	1	0	4	0	1	0	1	0
ENSG00000164543	STK17A		4	4	0	0	19	19	0	1	15	15	0	1	4	0	0	0	3	0	3	0	0	0	5	0	4	0	4	0	0	0	4	0	3	0	0	0	1	0	3	0
ENSG00000164576	SAP30L		4	4	0	0	9	9	0	1	5	5	0	1	2	0	1	0	2	0	2	0	0	0	1	0	1	0	2	0	0	0	0	0	1	0	0	0	1	0	1	0
ENSG00000164715	LMTK2		4	3	1	0.6	5	3	2	0.6	1	0	1	0	2	1	0	0	0	0	1	0	0	0	0	1	0	0	0	1	0	0	0	0	0	0	0	0	0	0	0	0
ENSG00000164733	CTSB		4	4	0	0	13	13	0	1	9	9	0	1	2	0	2	0	3	0	3	0	1	0	1	0	1	0	1	0	1	0	1	0	3	0	1	0	1	0	1	0
ENSG00000165322	ARHGAP12		4	4	0	0	10	10	0	1	6	6	0	1	2	0	0	0	0	0	7	0	0	0	1	0	0	0	2	0	0	0	0	0	3	0	0	0	1	0	0	0
ENSG00000165458	INPPL1		4	4	0	0	25	25	0	1	21	21	0	1	5	0	4	0	4	0	3	0	3	0	3	0	3	0	4	0	4	0	1	0	3	0	3	0	3	0	3	0
ENSG00000165512	ZNF22		4	4	0	0	11	11	0	1	7	7	0	1	0	0	0	0	0	0	0	0	5	0	0	0	6	0	0	0	0	0	0	0	0	0	3	0	0	0	4	0
ENSG00000165650	PDZD8		4	4	0	0	9	9	0	1	5	5	0	1	9	0	0	0	0	0	0	0	0	0	0	0	0	0	5	0	0	0	0	0	0	0	0	0	0	0	0	0
ENSG00000165678	GHITM		4	4	0	0	5	5	0	1	1	1	0	1	1	0	2	0	1	0	1	0	0	0	0	0	0	0	0	0	1	0	0	0	0	0	0	0	0	0	0	0
ENSG00000166016	ABTB2		4	4	0	#DIV/0!	4	4	0	1	0	0	0	#DIV/0!	0	0	0	0	0	0	4	0	0	0	0	0	0	0	0	0	0	0	0	0	0	0	0	0	0	0	0	0
ENSG00000166169	POLL		4	5	-1	0.0947368	19	17	2	0.894737	15	12	3	0.8	3	0	4	1	3	1	0	0	4	0	1	0	2	0	0	0	5	2	4	1	0	0	0	0	0	0	3	0
ENSG00000166582	CENPV		4	4	0	0	19	19	0	1	15	15	0	1	7	0	5	0	0	0	5	0	1	0	1	0	0	0	5	0	5	0	0	0	3	0	1	0	1	0	0	0
ENSG00000166900	STX3		4	2	2	-0.4	5	3	2	0.6	1	1	0	1	0	0	0	0	0	0	1	0	2	2	0	0	0	0	0	0	0	0	0	0	1	0	0	0	0	0	0	0
ENSG00000167394	ZNF668		4	4	0	0	7	7	0	1	3	3	0	1	1	0	6	0	0	0	0	0	0	0	0	0	0	0	1	0	2	0	0	0	0	0	0	0	0	0	0	0
ENSG00000167566	NCKAP5L		4	2	2	#DIV/0!	4	2	2	0.5	0	0	0	#DIV/0!	0	0	0	0	0	0	2	1	0	0	0	1	0	0	0	0	0	0	0	0	0	0	0	0	0	0	0	0
ENSG00000167740	CYB5D2		4	2	2	-0.333333	6	4	2	0.666667	2	2	0	1	0	0	2	1	1	0	0	0	0	0	1	1	0	0	0	0	1	0	1	0	0	0	0	0	0	0	0	0
ENSG00000167987	VPS37C		4	4	0	0	10	10	0	1	6	6	0	1	1	0	3	0	0	0	3	0	1	0	1	0	1	0	0	0	2	0	0	0	3	0	0	0	1	0	0	0
ENSG00000168056	LTBP3		4	4	0	0	11	11	0	1	7	7	0	1	3	0	0	0	1	0	2	0	2	0	2	0	1	0	2	0	0	0	0	0	2	0	0	0	3	0	0	0
ENSG00000168061	SAC3D1		4	5	-1	0.0344828	33	33	0	1	29	28	1	0.965517	5	0	5	0	5	0	4	0	5	0	4	0	5	0	5	0	5	0	5	0	4	1	0	0	4	0	5	0
ENSG00000168569	TMEM223		4	4	0	0	17	17	0	1	13	13	0	1	2	0	3	0	2	0	2	0	3	0	2	0	3	0	2	0	2	0	2	0	2	0	1	0	1	0	3	0
ENSG00000168758	SEMA4C		4	3	1	-0.00686499	23	18	5	0.782609	19	15	4	0.789474	0	0	0	0	0	0	5	2	4	1	5	2	4	0	0	0	0	0	0	0	4	1	4	1	4	1	3	1
ENSG00000168792	ABHD15		4	4	0	0.034188	13	12	1	0.923077	9	8	1	0.888889	11	1	0	0	0	0	1	0	0	0	0	0	0	0	8	1	0	0	0	0	0	0	0	0	0	0	0	0
ENSG00000168917	SLC35G2		4	4	0	0	7	7	0	1	3	3	0	1	7	0	0	0	0	0	0	0	0	0	0	0	0	0	3	0	0	0	0	0	0	0	0	0	0	0	0	0
ENSG00000169255	B3GALNT1		4	1	3	#DIV/0!	4	1	3	0.25	0	0	0	#DIV/0!	0	0	0	0	0	0	0	0	0	0	1	3	0	0	0	0	0	0	0	0	0	0	0	0	0	0	0	0
ENSG00000169372	CRADD		4	0	4	-0.190476	7	1	6	0.142857	3	1	2	0.333333	0	0	0	0	0	0	1	2	0	4	0	0	0	0	0	0	0	0	0	0	0	0	1	2	0	0	0	0
ENSG00000169609	C15orf40		4	0	4	0	16	0	16	0	12	0	12	0	0	4	0	0	0	0	0	5	0	3	0	4	0	0	0	4	0	0	0	0	0	3	0	2	0	3	0	0
ENSG00000169635	HIC2		4	3	1	0.166667	6	4	2	0.666667	2	1	1	0.5	0	0	2	2	0	0	0	0	2	0	0	0	0	0	0	0	0	1	0	0	0	0	1	0	0	0	0	0
ENSG00000169718	DUS1L		4	4	0	0	12	12	0	1	8	8	0	1	3	0	3	0	1	0	1	0	2	0	1	0	1	0	1	0	2	0	1	0	1	0	1	0	1	0	1	0
ENSG00000169762	TAPT1		4	3	1	0.0333333	10	7	3	0.7	6	4	2	0.666667	0	0	0	0	0	0	7	3	0	0	0	0	0	0	0	0	0	0	0	0	4	2	0	0	0	0	0	0
ENSG00000169919	GUSB		4	4	0	0	12	12	0	1	8	8	0	1	3	0	2	0	1	0	2	0	2	0	1	0	1	0	0	0	1	0	1	0	2	0	2	0	1	0	1	0
ENSG00000169925	BRD3	oncogene, fusion	4	3	1	-0.0769231	13	12	1	0.923077	9	9	0	1	4	1	2	0	0	0	3	0	0	0	3	0	0	0	2	0	2	0	0	0	2	0	0	0	3	0	0	0
ENSG00000170270	GON7		4	1	3	-0.3	10	7	3	0.7	6	6	0	1	2	1	0	0	0	0	1	0	0	0	2	1	2	1	2	0	0	0	0	0	1	0	0	0	2	0	1	0
ENSG00000170471	RALGAPB		4	4	0	#DIV/0!	4	4	0	1	0	0	0	#DIV/0!	0	0	0	0	0	0	3	0	0	0	0	0	1	0	0	0	0	0	0	0	0	0	0	0	0	0	0	0
ENSG00000170545	SMAGP		4	3	1	-0.166667	6	5	1	0.833333	2	2	0	1	0	0	0	0	0	0	3	0	1	1	1	0	0	0	0	0	0	0	0	0	2	0	0	0	0	0	0	0
ENSG00000170561	IRX2		4	2	2	0.4	5	2	3	0.4	1	0	1	0	0	0	0	0	2	2	0	0	0	0	0	1	0	0	0	0	0	0	0	0	0	0	0	0	0	1	0	0
ENSG00000170745	KCNS3		4	3	1	#DIV/0!	4	3	1	0.75	0	0	0	#DIV/0!	0	0	0	0	0	0	0	0	0	0	3	1	0	0	0	0	0	0	0	0	0	0	0	0	0	0	0	0
ENSG00000170837	GPR27		4	4	0	0.0888889	9	8	1	0.888889	5	4	1	0.8	0	0	8	1	0	0	0	0	0	0	0	0	0	0	0	0	4	1	0	0	0	0	0	0	0	0	0	0
ENSG00000171103	TRMT61B		4	4	0	0	19	19	0	1	15	15	0	1	7	0	0	0	0	0	6	0	0	0	0	0	6	0	7	0	0	0	0	0	4	0	0	0	0	0	4	0
ENSG00000171421	MRPL36		4	4	0	0	24	24	0	1	20	20	0	1	3	0	4	0	3	0	4	0	4	0	4	0	2	0	3	0	4	0	3	0	2	0	3	0	3	0	2	0
ENSG00000171570	RAB4B-EGLN2		4	4	0	0	19	19	0	1	15	15	0	1	3	0	3	0	4	0	2	0	3	0	2	0	2	0	3	0	2	0	2	0	1	0	2	0	2	0	3	0
ENSG00000171703	TCEA2		4	4	0	0	12	12	0	1	8	8	0	1	0	0	4	0	3	0	2	0	0	0	3	0	0	0	0	0	2	0	3	0	1	0	0	0	2	0	0	0
ENSG00000171720	HDAC3		4	4	0	0	5	5	0	1	1	1	0	1	1	0	1	0	0	0	1	0	1	0	1	0	0	0	0	0	1	0	0	0	0	0	0	0	0	0	0	0
ENSG00000171723	GPHN	fusion	4	4	0	0	7	7	0	1	3	3	0	1	3	0	0	0	0	0	2	0	0	0	0	0	2	0	0	0	0	0	0	0	1	0	0	0	0	0	2	0
ENSG00000171793	CTPS1		4	4	0	0	11	11	0	1	7	7	0	1	2	0	2	0	2	0	2	0	2	0	1	0	0	0	2	0	2	0	0	0	1	0	1	0	0	0	1	0
ENSG00000171843	MLLT3	fusion	4	3	1	-0.0909091	11	10	1	0.909091	7	7	0	1	6	1	0	0	0	0	0	0	0	0	0	0	4	0	2	0	0	0	0	0	0	0	0	0	0	0	5	0
ENSG00000171862	PTEN	TSG	4	4	0	0	12	12	0	1	8	8	0	1	2	0	0	0	1	0	3	0	0	0	3	0	3	0	1	0	0	0	1	0	1	0	0	0	1	0	4	0
ENSG00000172086	KRCC1		4	4	0	0	12	12	0	1	8	8	0	1	1	0	0	0	0	0	0	0	0	0	7	0	4	0	0	0	0	0	0	0	0	0	0	0	6	0	2	0
ENSG00000172345	STARD5		4	2	2	0	6	3	3	0.5	2	1	1	0.5	0	0	0	0	3	3	0	0	0	0	0	0	0	0	0	0	0	0	1	1	0	0	0	0	0	0	0	0
ENSG00000172548	NIPAL4		4	0	4	0	7	0	7	0	3	0	3	0	0	0	0	0	0	7	0	0	0	0	0	0	0	0	0	0	0	0	0	3	0	0	0	0	0	0	0	0
ENSG00000172661	WASHC2C		4	4	0	0	6	6	0	1	2	2	0	1	1	0	0	0	1	0	2	0	0	0	0	0	2	0	0	0	0	0	0	0	1	0	0	0	0	0	1	0
ENSG00000173153	ESRRA		4	5	-1	0.0833333	16	16	0	1	12	11	1	0.916667	3	0	2	0	3	0	2	0	3	0	2	0	1	0	3	0	2	0	1	0	1	0	2	1	1	0	1	0
ENSG00000173540	GMPPB		4	4	0	0	12	12	0	1	8	8	0	1	3	0	3	0	0	0	0	0	0	0	3	0	3	0	3	0	3	0	0	0	0	0	0	0	0	0	2	0
ENSG00000174227	PIGG		4	4	0	#DIV/0!	4	4	0	1	0	0	0	#DIV/0!	2	0	0	0	0	0	2	0	0	0	0	0	0	0	0	0	0	0	0	0	0	0	0	0	0	0	0	0
ENSG00000175048	ZDHHC14		4	1	3	#DIV/0!	4	1	3	0.25	0	0	0	#DIV/0!	0	0	0	0	0	0	1	3	0	0	0	0	0	0	0	0	0	0	0	0	0	0	0	0	0	0	0	0
ENSG00000175193	PARL		4	0	4	0	8	0	8	0	4	0	4	0	0	1	0	2	0	1	0	0	0	2	0	1	0	1	0	1	0	1	0	0	0	0	0	1	0	1	0	0
ENSG00000175470	PPP2R2D		4	4	0	0	28	28	0	1	24	24	0	1	5	0	2	0	6	0	4	0	4	0	4	0	3	0	4	0	0	0	4	0	4	0	4	0	4	0	4	0
ENSG00000175643	RMI2	TSG, fusion	4	4	0	0	24	24	0	1	20	20	0	1	3	0	5	0	0	0	3	0	5	0	4	0	4	0	3	0	4	0	0	0	2	0	3	0	4	0	4	0
ENSG00000175756	AURKAIP1		4	3	1	-0.0769231	13	12	1	0.923077	9	9	0	1	2	0	2	0	1	0	2	0	2	1	2	0	1	0	1	0	2	0	1	0	1	0	2	0	1	0	1	0
ENSG00000175826	CTDNEP1		4	0	4	0	25	0	25	0	21	0	21	0	0	4	0	4	0	4	0	4	0	3	0	3	0	3	0	3	0	3	0	3	0	3	0	3	0	3	0	3
ENSG00000176142	TMEM39A		4	3	1	-0.1	10	9	1	0.9	6	6	0	1	0	0	3	1	0	0	2	0	1	0	2	0	1	0	0	0	2	0	0	0	2	0	0	0	1	0	1	0
ENSG00000176248	ANAPC2		4	5	-1	0.0833333	16	16	0	1	12	11	1	0.916667	4	0	5	0	3	0	2	0	0	0	1	0	1	0	2	0	4	1	2	0	1	0	0	0	1	0	1	0
ENSG00000176624	MEX3C		4	4	0	0	11	11	0	1	7	7	0	1	0	0	0	0	0	0	6	0	0	0	0	0	5	0	0	0	0	0	0	0	5	0	0	0	0	0	2	0
ENSG00000176973	FAM89B		4	0	4	0	7	0	7	0	3	0	3	0	0	1	0	1	0	1	0	1	0	1	0	1	0	1	0	1	0	1	0	0	0	0	0	1	0	0	0	0
ENSG00000177084	POLE	TSG	4	4	0	0.0888889	9	8	1	0.888889	5	4	1	0.8	1	0	2	1	0	0	0	0	1	0	3	0	1	0	1	0	1	1	0	0	0	0	0	0	1	0	1	0
ENSG00000177508	IRX3		4	4	0	0	8	8	0	1	4	4	0	1	0	0	0	0	3	0	5	0	0	0	0	0	0	0	0	0	0	0	0	0	4	0	0	0	0	0	0	0
ENSG00000177732	SOX12		4	4	0	0	49	49	0	1	45	45	0	1	12	0	15	0	6	0	9	0	0	0	5	0	2	0	11	0	14	0	4	0	11	0	0	0	5	0	0	0
ENSG00000178105	DDX10	TSG, fusion	4	5	-1	0.25	8	8	0	1	4	3	1	0.75	3	0	0	0	2	0	0	0	0	0	0	0	3	0	3	1	0	0	0	0	0	0	0	0	0	0	0	0
ENSG00000178573	MAF	oncogene, fusion	4	3	1	#DIV/0!	4	3	1	0.75	0	0	0	#DIV/0!	0	0	3	1	0	0	0	0	0	0	0	0	0	0	0	0	0	0	0	0	0	0	0	0	0	0	0	0
ENSG00000178896	EXOSC4		4	4	0	0	21	21	0	1	17	17	0	1	3	0	3	0	3	0	3	0	3	0	3	0	3	0	3	0	3	0	3	0	3	0	1	0	3	0	1	0
ENSG00000178913	TAF7		4	4	0	0	62	62	0	1	58	58	0	1	11	0	5	0	10	0	10	0	4	0	10	0	12	0	10	0	2	0	7	0	10	0	3	0	13	0	13	0
ENSG00000178999	AURKB		4	0	4	#DIV/0!	4	0	4	0	0	0	0	#DIV/0!	0	1	0	1	0	0	0	1	0	0	0	1	0	0	0	0	0	0	0	0	0	0	0	0	0	0	0	0
ENSG00000179304	FAM156B		4	1	3	#DIV/0!	4	1	3	0.25	0	0	0	#DIV/0!	0	0	0	0	0	0	0	0	0	0	0	0	1	3	0	0	0	0	0	0	0	0	0	0	0	0	0	0
ENSG00000179526	SHARPIN		4	3	1	0	16	12	4	0.75	12	9	3	0.75	3	1	3	1	2	1	2	0	1	1	0	0	1	0	2	1	3	1	0	0	2	0	0	1	1	0	1	0
ENSG00000179588	ZFPM1		4	4	0	0.0125	20	19	1	0.95	16	15	1	0.9375	5	0	0	0	5	0	7	1	0	0	2	0	0	0	5	0	0	0	3	0	4	1	0	0	3	0	0	0
ENSG00000180185	FAHD1		4	4	0	0	35	35	0	1	31	31	0	1	7	0	7	0	8	0	5	0	0	0	8	0	0	0	8	0	6	0	7	0	3	0	0	0	7	0	0	0
ENSG00000180340	FZD2		4	4	0	0	12	12	0	1	8	8	0	1	4	0	2	0	5	0	0	0	0	0	1	0	0	0	4	0	1	0	3	0	0	0	0	0	0	0	0	0
ENSG00000181192	DHTKD1		4	4	0	0	5	5	0	1	1	1	0	1	0	0	0	0	0	0	0	0	0	0	3	0	2	0	0	0	0	0	0	0	0	0	0	0	1	0	0	0
ENSG00000182378	PLCXD1		4	1	3	-0.25	8	4	4	0.5	4	3	1	0.75	1	1	0	0	0	0	1	1	1	1	0	0	1	1	1	0	0	0	0	0	1	0	1	1	0	0	0	0
ENSG00000182827	ACBD3		4	4	0	0	9	9	0	1	5	5	0	1	3	0	0	0	0	0	2	0	1	0	0	0	3	0	2	0	0	0	0	0	2	0	0	0	0	0	1	0
ENSG00000183010	PYCR1		4	4	0	0	11	11	0	1	7	7	0	1	2	0	2	0	1	0	2	0	2	0	1	0	1	0	1	0	1	0	1	0	1	0	1	0	1	0	1	0
ENSG00000183305	MAGEA2B		4	0	4	#DIV/0!	4	0	4	0	0	0	0	#DIV/0!	0	0	0	2	0	0	0	0	0	2	0	0	0	0	0	0	0	0	0	0	0	0	0	0	0	0	0	0
ENSG00000183426	NPIPA1		4	0	4	#DIV/0!	4	0	4	0	0	0	0	#DIV/0!	0	0	0	0	0	0	0	2	0	0	0	0	0	2	0	0	0	0	0	0	0	0	0	0	0	0	0	0
ENSG00000183444	OR7E38P		4	0	4	0	8	0	8	0	4	0	4	0	0	1	0	1	0	1	0	1	0	2	0	1	0	1	0	1	0	1	0	0	0	0	0	0	0	1	0	1
ENSG00000183624	HMCES		4	3	1	-0.1	10	9	1	0.9	6	6	0	1	1	0	1	0	1	0	2	0	1	0	2	1	1	0	1	0	1	0	1	0	1	0	0	0	1	0	1	0
ENSG00000183814	LIN9		4	4	0	0	5	5	0	1	1	1	0	1	2	0	0	0	0	0	0	0	3	0	0	0	0	0	1	0	0	0	0	0	0	0	0	0	0	0	0	0
ENSG00000183828	NUDT14		4	0	4	#DIV/0!	4	0	4	0	0	0	0	#DIV/0!	0	1	0	1	0	1	0	0	0	0	0	1	0	0	0	0	0	0	0	0	0	0	0	0	0	0	0	0
ENSG00000183955	KMT5A		4	1	3	-0.1	10	4	6	0.4	6	3	3	0.5	0	1	1	1	0	0	1	1	1	2	0	0	1	1	0	0	1	1	0	0	1	0	1	2	0	0	0	0
ENSG00000184371	CSF1		4	3	1	0	24	18	6	0.75	20	15	5	0.75	11	5	0	0	0	0	0	0	0	0	0	0	7	1	9	4	0	0	0	0	0	0	0	0	0	0	6	1
ENSG00000184470	TXNRD2		4	1	3	#DIV/0!	4	1	3	0.25	0	0	0	#DIV/0!	0	1	0	1	1	1	0	0	0	0	0	0	0	0	0	0	0	0	0	0	0	0	0	0	0	0	0	0
ENSG00000184669	OR7E14P		4	0	4	#DIV/0!	4	0	4	0	0	0	0	#DIV/0!	0	0	0	0	0	0	0	3	0	0	0	1	0	0	0	0	0	0	0	0	0	0	0	0	0	0	0	0
ENSG00000185163	DDX51		4	4	0	0	6	6	0	1	2	2	0	1	3	0	3	0	0	0	0	0	0	0	0	0	0	0	1	0	1	0	0	0	0	0	0	0	0	0	0	0
ENSG00000185298	CCDC137		4	5	-1	0.2	9	9	0	1	5	4	1	0.8	3	0	0	0	0	0	3	0	0	0	1	0	2	0	2	1	0	0	0	0	2	0	0	0	0	0	0	0
ENSG00000185379	RAD51D		4	0	4	#DIV/0!	4	0	4	0	0	0	0	#DIV/0!	0	0	0	3	0	0	0	0	0	0	0	0	0	1	0	0	0	0	0	0	0	0	0	0	0	0	0	0
ENSG00000186174	BCL9L	oncogene, TSG	4	6	-2	0.230303	15	13	2	0.866667	11	7	4	0.636364	5	1	0	0	4	0	0	0	0	0	4	1	0	0	4	2	0	0	1	1	0	0	0	0	2	1	0	0
ENSG00000186184	POLR1D		4	4	0	0	29	29	0	1	25	25	0	1	4	0	6	0	4	0	5	0	3	0	4	0	3	0	4	0	4	0	3	0	3	0	4	0	4	0	3	0
ENSG00000187024	PTRH1		4	1	3	-0.375	8	5	3	0.625	4	4	0	1	1	1	1	1	1	1	0	0	0	0	1	0	1	0	1	0	1	0	1	0	0	0	0	0	1	0	0	0
ENSG00000187479	C11orf96		4	0	4	0	11	0	11	0	7	0	7	0	0	0	0	6	0	0	0	0	0	5	0	0	0	0	0	0	0	4	0	0	0	0	0	3	0	0	0	0
ENSG00000187601	MAGEH1		4	3	1	0.166667	6	4	2	0.666667	2	1	1	0.5	0	0	0	0	0	0	0	0	0	0	2	1	2	1	0	0	0	0	0	0	0	0	0	0	0	0	1	1
ENSG00000187699	C2orf88		4	2	2	#DIV/0!	4	2	2	0.5	0	0	0	#DIV/0!	0	0	0	0	0	0	0	0	2	2	0	0	0	0	0	0	0	0	0	0	0	0	0	0	0	0	0	0
ENSG00000187866	FAM122A		4	0	4	0	6	0	6	0	2	0	2	0	0	0	0	6	0	0	0	0	0	0	0	0	0	0	0	0	0	2	0	0	0	0	0	0	0	0	0	0
ENSG00000188493	C19orf54		4	2	2	#DIV/0!	4	2	2	0.5	0	0	0	#DIV/0!	0	0	2	2	0	0	0	0	0	0	0	0	0	0	0	0	0	0	0	0	0	0	0	0	0	0	0	0
ENSG00000188522	FAM83G		4	0	4	0	5	0	5	0	1	0	1	0	0	1	0	0	0	2	0	2	0	0	0	0	0	0	0	0	0	0	0	1	0	0	0	0	0	0	0	0
ENSG00000188868	ZNF563		4	0	4	#DIV/0!	4	0	4	0	0	0	0	#DIV/0!	0	0	0	0	0	0	0	4	0	0	0	0	0	0	0	0	0	0	0	0	0	0	0	0	0	0	0	0
ENSG00000189050	RNFT1		4	3	1	-0.2	5	4	1	0.8	1	1	0	1	1	1	0	0	0	0	1	0	0	0	2	0	0	0	0	0	0	0	0	0	0	0	0	0	1	0	0	0
ENSG00000189057	FAM111B		4	4	0	0.0484848	15	13	2	0.866667	11	9	2	0.818182	0	0	0	0	0	0	0	0	0	0	0	0	13	2	0	0	0	0	0	0	0	0	0	0	0	0	9	2
[truncated: 6,840 more rows]

## Sheet: Table 6
Supplemental Table 6. Alignment track layers defined in Uncalled4, refered to by [group].[layer]. Each statistic is defined per-read-base, and can be indexed by "aln" and "seq" layers (e.g. aln.track, aln.id, seq.pos, seq.strand)
Group(s)	Layer	Description
aln	track	Alignment track name
aln	id	Alignment ID (i.e. BAM file line number)
aln	read_id	Read UUID
seq	name	Reference sequence name (e.g. chr1)
seq	pos	Reference sequence coordiante
seq	strand	Alignment strand (+/-)
seq	mpos	Reference coordiante, negative if sequencing direction is reversed (- DNA reads, + RNA reads)
seq	pac	Packed reference coordiante (all chromosomes concatentated)
seq	kmer	Binarized reference k-mer
seq	base	Central reference k-mer base
dtw, moves	start	Read signal sample start index
dtw, moves	length	Read signal sample length
dtw, moves	dwell	Signal dwell time (ms/nt, proportional to length)
dtw	current	Mean normalized read signal current
dtw	current_sd	Standard deviation of read signa lcurrent
dtw	model_diff	Difference between predicted (via a pore model) and observed current
dtw	abs_diff	Absolute value of dtw.model_diff
dtw	events	Number of raw signal events aligned ("stays" > 1, "skips" < 1)
dtwcmp	aln_b	Alignment being compared against
dtwcmp	current	Difference in current means
dtwcmp	current_sd	Difference in current standard deviation
dtwcmp, mvcmp	jaccard	Signal jaccard distance
dtwcmp, mvcmp	dist	Signal-to-reference distance

## Sheet: Table 7
Supplemental Table 7. PCR cycle conditions for D. melanogaster sample preparation
Temperature	Time	Number of cycles
95°C	3 minutes	1
95°C	15 seconds	18
62°C	15 seconds	18
65°C	8 minutes	18
65°C	10 minutes	1
4°C	hold	.
